# Supplementary material for: Association of workplace support for health with occupational health literacy and illness avoidance: moderated mediation by functioning through a salutogenic lens
Source: BMC Public Health. 2025 Aug 16;25:2816. doi: 10.1186/s12889-025-21831-3 (PMC12357482; doi:10.1186/s12889-025-21831-3)
Supplement: Supplementary file 1 — Supplementary Material 1 [file 12889_2025_21831_MOESM1_ESM.xls]

## Sheet: DATA FILE_WOMEN
OHL1	OHL2	OHL3	OHL4	OHL5	OHL6	OHL7	OHL8	OHL9	OHL10	OHL11	OHL12	WSH1	WSH2	WSH3	WSH4	WSH5	SA1	SA2	SA3	SA4	Employment	retirement	Edlevel	tenure	Pay	CDS	Mstatus	SRH	Age	WSH	Engagement	Wellbeing	OHL	Functioning	WSH_OHL	Group	Illness_avoidance
2	2	2	2	2	2	2	2	2	2	2	2	3	3	3	3	3	2	2	2	2	1	1	3	#NULL!	#NULL!	2	1	2	62	15	18	15	24	10	-148.384	1	8
2	2	2	2	2	2	2	2	2	2	2	2	3	3	3	3	3	2	2	2	2	1	1	2	#NULL!	#NULL!	2	1	2	62	15	18	10	24	10	-148.384	1	8
2	3	1	3	1	3	1	4	1	3	1	3	3	5	4	2	4	3	5	2	4	2	1	5	8	1800	1	2	2	54	18	27	15	26	14	-142.061	1	14
2	3	1	3	1	3	1	4	1	3	1	3	3	5	4	2	4	3	5	2	4	2	1	5	8	1800	1	2	2	54	18	27	15	26	14	-142.061	1	14
2	3	1	3	1	3	1	4	1	3	1	3	3	5	4	2	4	3	5	2	4	2	1	5	8	1800	1	2	2	54	18	27	15	26	14	-142.061	1	14
2	3	1	3	1	3	1	4	1	3	1	3	3	5	4	2	4	3	5	2	4	2	1	5	8	1800	1	2	2	54	18	27	15	26	14	-142.061	1	14
2	3	1	3	1	3	1	4	1	3	1	3	3	5	4	2	4	3	5	2	4	2	1	5	8	1800	1	2	2	54	18	27	15	26	14	-142.061	1	14
2	2	3	3	3	3	2	2	2	2	2	2	2	2	2	2	2	2	3	3	3	1	1	3	#NULL!	#NULL!	2	1	2	63	10	19	10	28	15	-58.923	1	11
2	2	3	3	3	3	2	2	2	2	2	2	2	2	2	2	2	2	3	3	3	1	1	3	#NULL!	#NULL!	2	1	2	63	10	19	10	28	15	-58.923	1	11
2	2	3	3	3	3	2	2	2	2	2	2	2	2	2	2	2	2	3	3	3	1	1	3	#NULL!	#NULL!	2	1	2	63	10	19	10	28	15	-58.923	1	11
2	2	3	3	3	3	2	2	2	2	2	2	2	2	2	2	2	2	3	3	3	1	1	3	#NULL!	#NULL!	2	1	2	63	10	19	10	28	15	-58.923	1	11
2	2	3	3	3	3	2	2	2	2	2	2	2	2	2	2	2	2	3	3	3	1	1	3	#NULL!	#NULL!	2	1	2	63	10	19	10	28	15	-58.923	1	11
2	3	1	3	2	4	1	3	2	3	1	3	2	4	2	4	2	3	4	2	5	2	1	3	14	1200	2	1	1	54	14	28	18	28	16	-82.4922	1	14
2	3	1	3	2	4	1	3	2	3	1	3	2	4	2	4	2	3	4	2	5	2	1	3	14	1200	2	1	1	54	14	28	18	28	16	-82.4922	1	14
2	3	1	3	2	4	1	3	2	3	1	3	2	4	2	4	2	3	4	2	5	2	1	3	14	1200	2	1	1	54	14	28	18	28	16	-82.4922	1	14
2	3	1	3	2	4	1	3	2	3	1	3	2	4	2	4	2	3	4	2	5	2	1	3	14	1200	2	1	1	54	14	28	18	28	16	-82.4922	1	14
2	3	1	3	2	4	1	3	2	3	1	3	2	4	2	4	2	3	4	2	5	2	1	3	14	1200	2	1	1	54	14	28	18	28	16	-82.4922	1	14
3	3	3	2	2	3	2	2	3	2	2	2	3	3	2	3	2	3	3	2	3	2	1	5	16	2400	2	2	2	53	13	25	18	29	14	-63.5999	1	11
3	3	3	2	2	3	2	2	3	2	2	2	3	3	2	3	2	3	3	2	3	2	1	5	16	2400	2	2	2	53	13	25	18	29	14	-63.5999	1	11
3	3	3	2	2	3	2	2	3	2	2	2	3	3	2	3	2	3	3	2	3	2	1	5	16	2400	2	2	2	53	13	25	18	29	14	-63.5999	1	11
3	3	3	2	2	3	2	2	3	2	2	2	3	3	2	3	2	3	3	2	3	2	1	5	16	2400	2	2	2	53	13	25	18	29	14	-63.5999	1	11
3	3	3	2	2	3	2	2	3	2	2	2	3	3	2	3	2	3	3	2	3	2	1	5	16	2400	2	2	2	53	13	25	18	29	14	-63.5999	1	11
2	3	1	3	1	3	2	4	2	3	2	3	3	4	2	4	3	3	4	3	4	2	2	4	7	1000	2	2	2	51	16	32	16	29	17	-78.2768	1	14
2	3	1	3	1	3	2	4	2	3	2	3	3	4	2	4	3	3	4	3	4	2	2	4	7	1000	2	2	2	51	16	32	16	29	17	-78.2768	1	14
2	3	1	3	1	3	2	4	2	3	2	3	3	4	2	4	3	3	4	3	4	2	2	4	7	1000	2	2	2	51	16	32	16	29	17	-78.2768	1	14
2	3	1	3	1	3	2	4	2	3	2	3	3	4	2	4	3	3	4	3	4	2	2	4	7	1000	2	2	2	51	16	32	16	29	17	-78.2768	1	14
2	3	1	3	1	3	2	4	2	3	2	3	3	4	2	4	3	3	4	3	4	2	2	4	7	1000	2	2	2	51	16	32	16	29	17	-78.2768	1	14
3	3	3	3	3	2	2	2	2	2	2	2	2	2	2	2	2	4	3	3	3	2	1	5	16	2500	2	2	2	52	10	27	17	29	18	-48.923	1	13
3	3	3	3	3	2	2	2	2	2	2	2	2	2	2	2	2	4	3	3	3	2	1	5	16	2500	2	2	2	52	10	27	17	29	18	-48.923	1	13
3	3	3	3	3	2	2	2	2	2	2	2	2	2	2	2	2	4	3	3	3	2	1	5	16	2500	2	2	2	52	10	27	17	29	18	-48.923	1	13
3	3	3	3	3	2	2	2	2	2	2	2	2	2	2	2	2	4	3	3	3	2	1	5	16	2500	2	2	2	52	10	27	17	29	18	-48.923	1	13
3	3	3	3	3	2	2	2	2	2	2	2	2	2	2	2	2	4	3	3	3	2	1	5	16	2500	2	2	2	52	10	27	17	29	18	-48.923	1	13
3	2	3	3	2	2	3	2	3	2	3	2	3	4	3	2	3	3	3	3	2	2	#NULL!	3	#NULL!	600	1	2	2	53	15	24	14	30	13	-58.3845	1	11
3	2	3	3	2	2	3	2	3	2	3	2	3	4	3	2	3	3	3	3	2	2	#NULL!	3	#NULL!	600	1	2	2	53	15	24	14	30	13	-58.3845	1	11
3	2	3	3	2	2	3	2	3	2	3	2	3	4	3	2	3	3	3	3	2	2	#NULL!	3	#NULL!	600	1	2	2	53	15	24	14	30	13	-58.3845	1	11
3	2	3	3	2	2	3	2	3	2	3	2	3	4	3	2	3	3	3	3	2	2	#NULL!	3	#NULL!	600	1	2	2	53	15	24	14	30	13	-58.3845	1	11
3	2	3	3	2	2	3	2	3	2	3	2	3	4	3	2	3	3	3	3	2	2	#NULL!	3	#NULL!	600	1	2	2	53	15	24	14	30	13	-58.3845	1	11
3	3	2	3	3	3	3	2	2	2	2	2	2	3	3	3	3	3	3	3	3	1	2	3	#NULL!	#NULL!	2	2	2	63	14	27	15	30	15	-54.4922	1	12
3	3	2	3	3	3	3	2	2	2	2	2	2	3	3	3	3	3	3	3	3	1	2	3	#NULL!	#NULL!	2	2	2	63	14	27	15	30	15	-54.4922	1	12
3	3	2	3	3	3	3	2	2	2	2	2	2	3	3	3	3	3	3	3	3	1	2	3	#NULL!	#NULL!	2	2	2	63	14	27	15	30	15	-54.4922	1	12
3	3	2	3	3	3	3	2	2	2	2	2	2	3	3	3	3	3	3	3	3	1	2	3	#NULL!	#NULL!	2	2	2	63	14	27	15	30	15	-54.4922	1	12
3	3	2	3	3	3	3	2	2	2	2	2	2	3	3	3	3	3	3	3	3	1	2	3	#NULL!	#NULL!	2	2	2	63	14	27	15	30	15	-54.4922	1	12
2	3	2	3	3	2	3	2	3	2	3	2	3	2	3	2	3	3	2	3	3	#NULL!	1	4	13	1600	2	2	1	59	13	24	16	30	16	-50.5999	1	11
2	3	2	3	3	2	3	2	3	2	3	2	3	2	3	2	3	3	2	3	3	#NULL!	1	4	13	1600	2	2	1	59	13	24	16	30	16	-50.5999	1	11
2	3	2	3	3	2	3	2	3	2	3	2	3	2	3	2	3	3	2	3	3	#NULL!	1	4	13	1600	2	2	1	59	13	24	16	30	16	-50.5999	1	11
2	3	2	3	3	2	3	2	3	2	3	2	3	2	3	2	3	3	2	3	3	#NULL!	1	4	13	1600	2	2	1	59	13	24	16	30	16	-50.5999	1	11
2	3	2	3	3	2	3	2	3	2	3	2	3	2	3	2	3	3	2	3	3	#NULL!	1	4	13	1600	2	2	1	59	13	24	16	30	16	-50.5999	1	11
2	3	3	2	3	2	3	2	3	2	3	2	3	4	2	3	4	3	4	3	4	2	2	3	#NULL!	#NULL!	1	1	2	63	16	31	16	30	17	-62.2768	1	14
2	3	3	2	3	2	3	2	3	2	3	2	3	4	2	3	4	3	4	3	4	2	2	3	#NULL!	#NULL!	1	1	2	63	16	31	16	30	17	-62.2768	1	14
2	3	3	2	3	2	3	2	3	2	3	2	3	4	2	3	4	3	4	3	4	2	2	3	#NULL!	#NULL!	1	1	2	63	16	31	16	30	17	-62.2768	1	14
2	3	3	2	3	2	3	2	3	2	3	2	3	4	2	3	4	3	4	3	4	2	2	3	#NULL!	#NULL!	1	1	2	63	16	31	16	30	17	-62.2768	1	14
2	3	3	2	3	2	3	2	3	2	3	2	3	4	2	3	4	3	4	3	4	2	2	3	#NULL!	#NULL!	1	1	2	63	16	31	16	30	17	-62.2768	1	14
2	3	2	4	2	2	3	2	2	3	2	3	4	3	5	3	5	3	3	4	4	2	1	4	7	1000	2	1	1	53	20	30	16	30	17	-77.846	1	14
2	3	2	4	2	2	3	2	2	3	2	3	4	3	5	3	5	3	3	4	4	2	1	4	7	1000	2	1	1	53	20	30	16	30	17	-77.846	1	14
2	3	2	4	2	2	3	2	2	3	2	3	4	3	5	3	5	3	3	4	4	2	1	4	7	1000	2	1	1	53	20	30	16	30	17	-77.846	1	14
2	3	2	4	2	2	3	2	2	3	2	3	4	3	5	3	5	3	3	4	4	2	1	4	7	1000	2	1	1	53	20	30	16	30	17	-77.846	1	14
2	3	2	4	2	2	3	2	2	3	2	3	4	3	5	3	5	3	3	4	4	2	1	4	7	1000	2	1	1	53	20	30	16	30	17	-77.846	1	14
2	3	4	1	3	1	4	2	4	1	2	3	2	3	4	2	4	3	4	3	5	1	2	3	19	1000	2	1	1	61	15	30	16	30	18	-58.3845	1	15
2	3	4	1	3	1	4	2	4	1	2	3	2	3	4	2	4	3	4	3	5	1	2	3	19	1000	2	1	1	61	15	30	16	30	18	-58.3845	1	15
2	3	4	1	3	1	4	2	4	1	2	3	2	3	4	2	4	3	4	3	5	1	2	3	19	1000	2	1	1	61	15	30	16	30	18	-58.3845	1	15
2	3	4	1	3	1	4	2	4	1	2	3	2	3	4	2	4	3	4	3	5	1	2	3	19	1000	2	1	1	61	15	30	16	30	18	-58.3845	1	15
2	3	4	1	3	1	4	2	4	1	2	3	2	3	4	2	4	3	4	3	5	1	2	3	19	1000	2	1	1	61	15	30	16	30	18	-58.3845	1	15
2	3	2	3	2	3	2	3	2	3	2	3	3	4	2	3	4	3	4	5	3	2	1	5	11	1000	2	2	2	52	16	33	12	30	18	-62.2768	1	15
2	3	2	3	2	3	2	3	2	3	2	3	3	4	2	3	4	3	4	5	3	2	1	5	11	1000	2	2	2	52	16	33	12	30	18	-62.2768	1	15
2	3	2	3	2	3	2	3	2	3	2	3	3	4	2	3	4	3	4	5	3	2	1	5	11	1000	2	2	2	52	16	33	12	30	18	-62.2768	1	15
2	3	2	3	2	3	2	3	2	3	2	3	3	4	2	3	4	3	4	5	3	2	1	5	11	1000	2	2	2	52	16	33	12	30	18	-62.2768	1	15
2	3	2	3	2	3	2	3	2	3	2	3	3	4	2	3	4	3	4	5	3	2	1	5	11	1000	2	2	2	52	16	33	12	30	18	-62.2768	1	15
3	2	3	2	3	2	3	2	3	2	3	2	4	3	5	3	4	4	3	4	3	2	1	6	10	2000	2	2	2	61	19	31	18	30	19	-73.9537	1	14
3	2	3	2	3	2	3	2	3	2	3	2	4	3	5	3	4	4	3	4	3	2	1	6	10	2000	2	2	2	61	19	31	18	30	19	-73.9537	1	14
3	2	3	2	3	2	3	2	3	2	3	2	4	3	5	3	4	4	3	4	3	2	1	6	10	2000	2	2	2	61	19	31	18	30	19	-73.9537	1	14
3	2	3	2	3	2	3	2	3	2	3	2	4	3	5	3	4	4	3	4	3	2	1	6	10	2000	2	2	2	61	19	31	18	30	19	-73.9537	1	14
3	2	3	2	3	2	3	2	3	2	3	2	4	3	5	3	4	4	3	4	3	2	1	6	10	2000	2	2	2	61	19	31	18	30	19	-73.9537	1	14
3	3	3	2	2	2	2	3	3	2	3	3	2	2	2	2	2	2	2	2	2	1	1	3	#NULL!	#NULL!	2	2	2	75	10	25	15	31	12	-28.923	1	8
3	3	3	2	2	2	2	3	3	2	3	3	2	2	2	2	2	2	2	2	2	1	1	3	#NULL!	#NULL!	2	2	2	75	10	25	15	31	12	-28.923	1	8
3	3	3	2	2	2	2	3	3	2	3	3	2	2	2	2	2	2	2	2	2	1	1	3	#NULL!	#NULL!	2	2	2	75	10	25	15	31	12	-28.923	1	8
3	3	3	2	2	2	2	3	3	2	3	3	2	2	2	2	2	2	2	2	2	1	1	3	#NULL!	#NULL!	2	2	2	75	10	25	15	31	12	-28.923	1	8
3	3	3	2	2	2	2	3	3	2	3	3	2	2	2	2	2	2	2	2	2	1	1	3	#NULL!	#NULL!	2	2	2	75	10	25	15	31	12	-28.923	1	8
2	2	3	3	3	3	3	2	2	3	3	2	3	3	2	3	2	3	3	3	3	2	1	4	20	2300	2	2	1	57	13	21	18	31	12	-37.5999	1	12
2	2	3	3	3	3	3	2	2	3	3	2	3	3	2	3	2	3	3	3	3	2	1	4	20	2300	2	2	1	57	13	21	18	31	12	-37.5999	1	12
2	2	3	3	3	3	3	2	2	3	3	2	3	3	2	3	2	3	3	3	3	2	1	4	20	2300	2	2	1	57	13	21	18	31	12	-37.5999	1	12
2	2	3	3	3	3	3	2	2	3	3	2	3	3	2	3	2	3	3	3	3	2	1	4	20	2300	2	2	1	57	13	21	18	31	12	-37.5999	1	12
2	2	3	3	3	3	3	2	2	3	3	2	3	3	2	3	2	3	3	3	3	2	1	4	20	2300	2	2	1	57	13	21	18	31	12	-37.5999	1	12
2	3	3	3	2	3	2	3	2	3	2	3	2	2	2	2	2	2	2	2	3	1	2	4	#NULL!	#NULL!	1	2	2	63	10	33	9	31	13	-28.923	1	9
2	3	3	3	2	3	2	3	2	3	2	3	2	2	2	2	2	2	2	2	3	1	2	4	#NULL!	#NULL!	1	2	2	63	10	33	9	31	13	-28.923	1	9
2	3	3	3	2	3	2	3	2	3	2	3	2	2	2	2	2	2	2	2	3	1	2	4	#NULL!	#NULL!	1	2	2	63	10	33	9	31	13	-28.923	1	9
2	3	3	3	2	3	2	3	2	3	2	3	2	2	2	2	2	2	2	2	3	1	2	4	#NULL!	#NULL!	1	2	2	63	10	33	9	31	13	-28.923	1	9
2	3	3	3	2	3	2	3	2	3	2	3	2	2	2	2	2	2	2	2	3	1	2	4	#NULL!	#NULL!	1	2	2	63	10	33	9	31	13	-28.923	1	9
2	3	2	4	2	3	2	3	2	3	2	3	3	4	2	4	3	3	4	3	4	1	1	3	10	2000	2	1	1	60	16	28	17	31	15	-46.2768	1	14
2	3	2	4	2	3	2	3	2	3	2	3	3	4	2	4	3	3	4	3	4	1	1	3	10	2000	2	1	1	60	16	28	17	31	15	-46.2768	1	14
2	3	2	4	2	3	2	3	2	3	2	3	3	4	2	4	3	3	4	3	4	1	1	3	10	2000	2	1	1	60	16	28	17	31	15	-46.2768	1	14
2	3	2	4	2	3	2	3	2	3	2	3	3	4	2	4	3	3	4	3	4	1	1	3	10	2000	2	1	1	60	16	28	17	31	15	-46.2768	1	14
2	3	2	4	2	3	2	3	2	3	2	3	3	4	2	4	3	3	4	3	4	1	1	3	10	2000	2	1	1	60	16	28	17	31	15	-46.2768	1	14
3	3	2	2	3	3	3	2	3	3	3	1	4	4	3	3	3	3	3	3	3	2	1	4	15	2000	1	2	2	52	17	28	15	31	15	-49.1691	1	12
3	3	2	2	3	3	3	2	3	3	3	1	4	4	3	3	3	3	3	3	3	2	1	4	15	2000	1	2	2	52	17	28	15	31	15	-49.1691	1	12
3	3	2	2	3	3	3	2	3	3	3	1	4	4	3	3	3	3	3	3	3	2	1	4	15	2000	1	2	2	52	17	28	15	31	15	-49.1691	1	12
3	3	2	2	3	3	3	2	3	3	3	1	4	4	3	3	3	3	3	3	3	2	1	4	15	2000	1	2	2	52	17	28	15	31	15	-49.1691	1	12
3	3	2	2	3	3	3	2	3	3	3	1	4	4	3	3	3	3	3	3	3	2	1	4	15	2000	1	2	2	52	17	28	15	31	15	-49.1691	1	12
3	3	3	3	3	3	3	2	2	2	2	2	3	4	2	2	2	4	4	4	3	1	1	3	#NULL!	#NULL!	2	2	2	54	13	29	18	31	16	-37.5999	1	15
3	3	3	3	3	3	3	2	2	2	2	2	3	4	2	2	2	4	4	4	3	1	1	3	#NULL!	#NULL!	2	2	2	54	13	29	18	31	16	-37.5999	1	15
3	3	3	3	3	3	3	2	2	2	2	2	3	4	2	2	2	4	4	4	3	1	1	3	#NULL!	#NULL!	2	2	2	54	13	29	18	31	16	-37.5999	1	15
3	3	3	3	3	3	3	2	2	2	2	2	3	4	2	2	2	4	4	4	3	1	1	3	#NULL!	#NULL!	2	2	2	54	13	29	18	31	16	-37.5999	1	15
3	3	3	3	3	3	3	2	2	2	2	2	3	4	2	2	2	4	4	4	3	1	1	3	#NULL!	#NULL!	2	2	2	54	13	29	18	31	16	-37.5999	1	15
2	3	4	2	3	1	3	2	3	4	1	3	2	4	2	4	2	4	5	3	5	2	1	6	4	2000	1	2	2	53	14	32	19	31	16	-40.4922	1	17
2	3	4	2	3	1	3	2	3	4	1	3	2	4	2	4	2	4	5	3	5	2	1	6	4	2000	1	2	2	53	14	32	19	31	16	-40.4922	1	17
2	3	4	2	3	1	3	2	3	4	1	3	2	4	2	4	2	4	5	3	5	2	1	6	4	2000	1	2	2	53	14	32	19	31	16	-40.4922	1	17
2	3	4	2	3	1	3	2	3	4	1	3	2	4	2	4	2	4	5	3	5	2	1	6	4	2000	1	2	2	53	14	32	19	31	16	-40.4922	1	17
2	3	4	2	3	1	3	2	3	4	1	3	2	4	2	4	2	4	5	3	5	2	1	6	4	2000	1	2	2	53	14	32	19	31	16	-40.4922	1	17
2	3	4	2	3	2	4	2	3	1	3	2	3	4	2	3	4	3	4	2	4	1	2	4	10	1700	2	1	1	71	16	32	18	31	16	-46.2768	1	13
2	3	2	3	2	2	4	2	3	2	4	2	3	4	2	4	3	3	4	3	4	#NULL!	#NULL!	4	13	1500	2	#NULL!	1	51	16	31	17	31	16	-46.2768	1	14
2	3	4	2	3	2	4	2	3	1	3	2	3	4	2	3	4	3	4	2	4	1	2	4	10	1700	2	1	1	71	16	32	18	31	16	-46.2768	1	13
2	3	2	3	2	2	4	2	3	2	4	2	3	4	2	4	3	3	4	3	4	#NULL!	#NULL!	4	13	1500	2	#NULL!	1	51	16	31	17	31	16	-46.2768	1	14
2	3	4	2	3	2	4	2	3	1	3	2	3	4	2	3	4	3	4	2	4	1	2	4	10	1700	2	1	1	71	16	32	18	31	16	-46.2768	1	13
2	3	2	3	2	2	4	2	3	2	4	2	3	4	2	4	3	3	4	3	4	#NULL!	#NULL!	4	13	1500	2	#NULL!	1	51	16	31	17	31	16	-46.2768	1	14
2	3	4	2	3	2	4	2	3	1	3	2	3	4	2	3	4	3	4	2	4	1	2	4	10	1700	2	1	1	71	16	32	18	31	16	-46.2768	1	13
2	3	2	3	2	2	4	2	3	2	4	2	3	4	2	4	3	3	4	3	4	#NULL!	#NULL!	4	13	1500	2	#NULL!	1	51	16	31	17	31	16	-46.2768	1	14
2	3	4	2	3	2	4	2	3	1	3	2	3	4	2	3	4	3	4	2	4	1	2	4	10	1700	2	1	1	71	16	32	18	31	16	-46.2768	1	13
2	3	2	3	2	2	4	2	3	2	4	2	3	4	2	4	3	3	4	3	4	#NULL!	#NULL!	4	13	1500	2	#NULL!	1	51	16	31	17	31	16	-46.2768	1	14
2	2	2	2	2	3	3	3	3	3	3	3	2	2	2	2	2	3	3	3	4	1	1	4	#NULL!	#NULL!	2	1	2	63	10	30	18	31	17	-28.923	1	13
2	2	2	2	2	3	3	3	3	3	3	3	2	2	2	2	2	3	3	3	4	1	1	4	#NULL!	#NULL!	2	1	2	63	10	30	18	31	17	-28.923	1	13
2	2	2	2	2	3	3	3	3	3	3	3	2	2	2	2	2	3	3	3	4	1	1	4	#NULL!	#NULL!	2	1	2	63	10	30	18	31	17	-28.923	1	13
2	2	2	2	2	3	3	3	3	3	3	3	2	2	2	2	2	3	3	3	4	1	1	4	#NULL!	#NULL!	2	1	2	63	10	30	18	31	17	-28.923	1	13
2	2	2	2	2	3	3	3	3	3	3	3	2	2	2	2	2	3	3	3	4	1	1	4	#NULL!	#NULL!	2	1	2	63	10	30	18	31	17	-28.923	1	13
2	3	4	2	3	2	4	2	3	1	3	2	3	4	2	4	2	4	5	3	4	1	2	4	10	1500	2	1	1	71	15	28	18	31	17	-43.3845	1	16
2	3	4	2	3	2	4	2	3	1	3	2	3	4	2	4	2	4	5	3	4	1	2	4	10	1500	2	1	1	71	15	28	18	31	17	-43.3845	1	16
2	3	4	2	3	2	4	2	3	1	3	2	3	4	2	4	2	4	5	3	4	1	2	4	10	1500	2	1	1	71	15	28	18	31	17	-43.3845	1	16
2	3	4	2	3	2	4	2	3	1	3	2	3	4	2	4	2	4	5	3	4	1	2	4	10	1500	2	1	1	71	15	28	18	31	17	-43.3845	1	16
2	3	4	2	3	2	4	2	3	1	3	2	3	4	2	4	2	4	5	3	4	1	2	4	10	1500	2	1	1	71	15	28	18	31	17	-43.3845	1	16
2	3	3	2	3	2	3	3	2	2	3	3	3	2	2	2	2	4	4	4	3	1	1	4	#NULL!	#NULL!	2	2	2	55	11	31	22	31	18	-31.8153	1	15
2	3	3	2	3	2	3	3	2	2	3	3	3	2	2	2	2	4	4	4	3	1	1	4	#NULL!	#NULL!	2	2	2	55	11	31	22	31	18	-31.8153	1	15
2	3	3	2	3	2	3	3	2	2	3	3	3	2	2	2	2	4	4	4	3	1	1	4	#NULL!	#NULL!	2	2	2	55	11	31	22	31	18	-31.8153	1	15
2	3	3	2	3	2	3	3	2	2	3	3	3	2	2	2	2	4	4	4	3	1	1	4	#NULL!	#NULL!	2	2	2	55	11	31	22	31	18	-31.8153	1	15
2	3	3	2	3	2	3	3	2	2	3	3	3	2	2	2	2	4	4	4	3	1	1	4	#NULL!	#NULL!	2	2	2	55	11	31	22	31	18	-31.8153	1	15
3	3	2	3	2	3	2	3	2	3	2	3	3	3	3	2	2	3	4	4	3	1	1	4	#NULL!	#NULL!	2	2	2	63	13	32	19	31	18	-37.5999	1	14
3	3	2	3	2	3	2	3	2	3	2	3	3	3	3	2	2	3	4	4	3	1	1	4	#NULL!	#NULL!	2	2	2	63	13	32	19	31	18	-37.5999	1	14
3	3	2	3	2	3	2	3	2	3	2	3	3	3	3	2	2	3	4	4	3	1	1	4	#NULL!	#NULL!	2	2	2	63	13	32	19	31	18	-37.5999	1	14
3	3	2	3	2	3	2	3	2	3	2	3	3	3	3	2	2	3	4	4	3	1	1	4	#NULL!	#NULL!	2	2	2	63	13	32	19	31	18	-37.5999	1	14
3	3	2	3	2	3	2	3	2	3	2	3	3	3	3	2	2	3	4	4	3	1	1	4	#NULL!	#NULL!	2	2	2	63	13	32	19	31	18	-37.5999	1	14
3	2	4	2	3	2	3	2	3	2	3	2	3	4	3	4	3	3	4	3	3	1	2	3	#NULL!	#NULL!	2	2	2	56	17	32	12	31	18	-49.1691	1	13
3	2	4	2	3	2	3	2	3	2	3	2	3	4	3	4	3	3	4	3	3	1	2	3	#NULL!	#NULL!	2	2	2	56	17	32	12	31	18	-49.1691	1	13
3	2	4	2	3	2	3	2	3	2	3	2	3	4	3	4	3	3	4	3	3	1	2	3	#NULL!	#NULL!	2	2	2	56	17	32	12	31	18	-49.1691	1	13
3	2	4	2	3	2	3	2	3	2	3	2	3	4	3	4	3	3	4	3	3	1	2	3	#NULL!	#NULL!	2	2	2	56	17	32	12	31	18	-49.1691	1	13
3	2	4	2	3	2	3	2	3	2	3	2	3	4	3	4	3	3	4	3	3	1	2	3	#NULL!	#NULL!	2	2	2	56	17	32	12	31	18	-49.1691	1	13
3	3	2	2	2	2	3	3	3	3	3	3	2	2	2	2	2	3	3	3	3	1	1	3	#NULL!	#NULL!	2	2	2	53	10	27	7	32	12	-18.923	1	12
3	3	2	2	2	2	3	3	3	3	3	3	2	2	2	2	2	3	3	3	3	1	1	3	#NULL!	#NULL!	2	2	2	53	10	27	7	32	12	-18.923	1	12
3	3	2	2	2	2	3	3	3	3	3	3	2	2	2	2	2	3	3	3	3	1	1	3	#NULL!	#NULL!	2	2	2	53	10	27	7	32	12	-18.923	1	12
3	3	2	2	2	2	3	3	3	3	3	3	2	2	2	2	2	3	3	3	3	1	1	3	#NULL!	#NULL!	2	2	2	53	10	27	7	32	12	-18.923	1	12
3	3	2	2	2	2	3	3	3	3	3	3	2	2	2	2	2	3	3	3	3	1	1	3	#NULL!	#NULL!	2	2	2	53	10	27	7	32	12	-18.923	1	12
3	3	3	2	2	2	2	3	3	3	3	3	1	1	2	1	2	2	2	2	3	1	1	1	#NULL!	#NULL!	2	1	2	64	7	25	14	32	13	-13.2461	1	9
3	3	3	2	2	2	2	3	3	3	3	3	1	1	2	1	2	2	2	2	3	1	1	1	#NULL!	#NULL!	2	1	2	64	7	25	14	32	13	-13.2461	1	9
3	3	3	2	2	2	2	3	3	3	3	3	1	1	2	1	2	2	2	2	3	1	1	1	#NULL!	#NULL!	2	1	2	64	7	25	14	32	13	-13.2461	1	9
3	3	3	2	2	2	2	3	3	3	3	3	1	1	2	1	2	2	2	2	3	1	1	1	#NULL!	#NULL!	2	1	2	64	7	25	14	32	13	-13.2461	1	9
3	3	3	2	2	2	2	3	3	3	3	3	1	1	2	1	2	2	2	2	3	1	1	1	#NULL!	#NULL!	2	1	2	64	7	25	14	32	13	-13.2461	1	9
2	3	2	4	2	3	2	3	2	3	4	2	2	3	4	2	4	3	4	2	4	2	1	#NULL!	15	1500	2	1	2	56	15	29	19	32	14	-28.3845	1	13
2	3	2	4	2	3	2	3	2	3	4	2	2	3	4	2	4	3	4	2	4	2	1	#NULL!	15	1500	2	1	2	56	15	29	19	32	14	-28.3845	1	13
2	3	2	4	2	3	2	3	2	3	4	2	2	3	4	2	4	3	4	2	4	2	1	#NULL!	15	1500	2	1	2	56	15	29	19	32	14	-28.3845	1	13
2	3	2	4	2	3	2	3	2	3	4	2	2	3	4	2	4	3	4	2	4	2	1	#NULL!	15	1500	2	1	2	56	15	29	19	32	14	-28.3845	1	13
2	3	2	4	2	3	2	3	2	3	4	2	2	3	4	2	4	3	4	2	4	2	1	#NULL!	15	1500	2	1	2	56	15	29	19	32	14	-28.3845	1	13
2	4	2	3	2	4	2	3	2	3	2	3	3	2	4	2	4	3	4	2	4	2	1	2	10	950	2	1	1	60	15	27	16	32	15	-28.3845	1	13
2	4	2	3	2	4	2	3	2	3	2	3	3	2	4	2	4	3	4	2	4	2	1	2	10	950	2	1	1	60	15	27	16	32	15	-28.3845	1	13
2	4	2	3	2	4	2	3	2	3	2	3	3	2	4	2	4	3	4	2	4	2	1	2	10	950	2	1	1	60	15	27	16	32	15	-28.3845	1	13
2	4	2	3	2	4	2	3	2	3	2	3	3	2	4	2	4	3	4	2	4	2	1	2	10	950	2	1	1	60	15	27	16	32	15	-28.3845	1	13
2	4	2	3	2	4	2	3	2	3	2	3	3	2	4	2	4	3	4	2	4	2	1	2	10	950	2	1	1	60	15	27	16	32	15	-28.3845	1	13
3	2	2	3	3	2	3	3	3	2	3	3	3	4	3	4	3	3	3	3	3	1	2	4	3	1000	2	2	2	64	17	28	16	32	15	-32.1691	1	12
3	2	2	3	3	2	3	3	3	2	3	3	3	4	3	4	3	3	3	3	3	1	2	4	3	1000	2	2	2	64	17	28	16	32	15	-32.1691	1	12
3	2	2	3	3	2	3	3	3	2	3	3	3	4	3	4	3	3	3	3	3	1	2	4	3	1000	2	2	2	64	17	28	16	32	15	-32.1691	1	12
3	2	2	3	3	2	3	3	3	2	3	3	3	4	3	4	3	3	3	3	3	1	2	4	3	1000	2	2	2	64	17	28	16	32	15	-32.1691	1	12
3	2	2	3	3	2	3	3	3	2	3	3	3	4	3	4	3	3	3	3	3	1	2	4	3	1000	2	2	2	64	17	28	16	32	15	-32.1691	1	12
2	3	4	2	3	2	3	2	3	2	3	3	3	4	2	4	3	3	4	3	4	2	1	3	15	900	2	2	1	58	16	32	18	32	17	-30.2768	1	14
2	3	4	2	3	2	3	2	3	2	3	3	3	4	2	4	3	3	4	3	4	2	1	3	15	900	2	2	1	58	16	32	18	32	17	-30.2768	1	14
2	3	4	2	3	2	3	2	3	2	3	3	3	4	2	4	3	3	4	3	4	2	1	3	15	900	2	2	1	58	16	32	18	32	17	-30.2768	1	14
2	3	4	2	3	2	3	2	3	2	3	3	3	4	2	4	3	3	4	3	4	2	1	3	15	900	2	2	1	58	16	32	18	32	17	-30.2768	1	14
2	3	4	2	3	2	3	2	3	2	3	3	3	4	2	4	3	3	4	3	4	2	1	3	15	900	2	2	1	58	16	32	18	32	17	-30.2768	1	14
3	2	4	2	3	2	4	2	3	2	3	2	3	4	3	3	4	3	4	3	4	1	2	4	#NULL!	#NULL!	2	1	1	71	17	29	10	32	17	-32.1691	1	14
3	2	4	2	3	2	4	2	3	2	3	2	3	4	3	3	4	3	4	3	4	1	2	4	#NULL!	#NULL!	2	1	1	71	17	29	10	32	17	-32.1691	1	14
3	2	4	2	3	2	4	2	3	2	3	2	3	4	3	3	4	3	4	3	4	1	2	4	#NULL!	#NULL!	2	1	1	71	17	29	10	32	17	-32.1691	1	14
3	2	4	2	3	2	4	2	3	2	3	2	3	4	3	3	4	3	4	3	4	1	2	4	#NULL!	#NULL!	2	1	1	71	17	29	10	32	17	-32.1691	1	14
3	2	4	2	3	2	4	2	3	2	3	2	3	4	3	3	4	3	4	3	4	1	2	4	#NULL!	#NULL!	2	1	1	71	17	29	10	32	17	-32.1691	1	14
2	3	3	2	4	2	4	2	3	2	3	2	4	3	4	3	4	3	4	3	4	2	1	4	6	1950	1	2	2	51	18	33	17	32	17	-34.0614	1	14
2	3	3	2	4	2	4	2	3	2	3	2	4	3	4	3	4	3	4	3	4	2	1	4	6	1950	1	2	2	51	18	33	17	32	17	-34.0614	1	14
2	3	3	2	4	2	4	2	3	2	3	2	4	3	4	3	4	3	4	3	4	2	1	4	6	1950	1	2	2	51	18	33	17	32	17	-34.0614	1	14
2	3	3	2	4	2	4	2	3	2	3	2	4	3	4	3	4	3	4	3	4	2	1	4	6	1950	1	2	2	51	18	33	17	32	17	-34.0614	1	14
2	3	3	2	4	2	4	2	3	2	3	2	4	3	4	3	4	3	4	3	4	2	1	4	6	1950	1	2	2	51	18	33	17	32	17	-34.0614	1	14
2	3	2	4	2	3	2	4	2	3	2	3	3	4	2	4	3	4	3	4	2	2	1	4	14	850	2	1	1	58	16	28	17	32	18	-30.2768	1	13
2	3	2	4	2	3	2	4	2	3	2	3	3	4	2	4	3	4	3	4	2	2	1	4	14	850	2	1	1	58	16	28	17	32	18	-30.2768	1	13
2	3	2	4	2	3	2	4	2	3	2	3	3	4	2	4	3	4	3	4	2	2	1	4	14	850	2	1	1	58	16	28	17	32	18	-30.2768	1	13
2	3	2	4	2	3	2	4	2	3	2	3	3	4	2	4	3	4	3	4	2	2	1	4	14	850	2	1	1	58	16	28	17	32	18	-30.2768	1	13
2	3	2	4	2	3	2	4	2	3	2	3	3	4	2	4	3	4	3	4	2	2	1	4	14	850	2	1	1	58	16	28	17	32	18	-30.2768	1	13
3	3	3	2	4	2	3	2	3	2	3	2	3	4	2	4	4	3	4	5	3	2	1	2	3	500	2	2	2	61	17	31	19	32	18	-32.1691	1	15
3	3	3	2	4	2	3	2	3	2	3	2	3	4	2	4	4	3	4	5	3	2	1	2	3	500	2	2	2	61	17	31	19	32	18	-32.1691	1	15
3	3	3	2	4	2	3	2	3	2	3	2	3	4	2	4	4	3	4	5	3	2	1	2	3	500	2	2	2	61	17	31	19	32	18	-32.1691	1	15
3	3	3	2	4	2	3	2	3	2	3	2	3	4	2	4	4	3	4	5	3	2	1	2	3	500	2	2	2	61	17	31	19	32	18	-32.1691	1	15
3	3	3	2	4	2	3	2	3	2	3	2	3	4	2	4	4	3	4	5	3	2	1	2	3	500	2	2	2	61	17	31	19	32	18	-32.1691	1	15
3	3	2	2	2	3	3	3	3	3	3	2	3	4	4	4	3	4	3	4	4	1	1	3	#NULL!	#NULL!	2	2	2	72	18	30	18	32	18	-34.0614	1	15
3	3	2	2	2	3	3	3	3	3	3	2	3	4	4	4	3	4	3	4	4	1	1	3	#NULL!	#NULL!	2	2	2	72	18	30	18	32	18	-34.0614	1	15
3	3	2	2	2	3	3	3	3	3	3	2	3	4	4	4	3	4	3	4	4	1	1	3	#NULL!	#NULL!	2	2	2	72	18	30	18	32	18	-34.0614	1	15
3	3	2	2	2	3	3	3	3	3	3	2	3	4	4	4	3	4	3	4	4	1	1	3	#NULL!	#NULL!	2	2	2	72	18	30	18	32	18	-34.0614	1	15
3	3	2	2	2	3	3	3	3	3	3	2	3	4	4	4	3	4	3	4	4	1	1	3	#NULL!	#NULL!	2	2	2	72	18	30	18	32	18	-34.0614	1	15
2	3	3	3	2	3	3	3	2	3	3	2	3	4	4	4	4	4	4	4	3	1	1	3	#NULL!	#NULL!	2	2	2	52	19	32	19	32	18	-35.9537	1	15
2	3	3	3	2	3	3	3	2	3	3	2	3	4	4	4	4	4	4	4	3	1	1	3	#NULL!	#NULL!	2	2	2	52	19	32	19	32	18	-35.9537	1	15
2	3	3	3	2	3	3	3	2	3	3	2	3	4	4	4	4	4	4	4	3	1	1	3	#NULL!	#NULL!	2	2	2	52	19	32	19	32	18	-35.9537	1	15
2	3	3	3	2	3	3	3	2	3	3	2	3	4	4	4	4	4	4	4	3	1	1	3	#NULL!	#NULL!	2	2	2	52	19	32	19	32	18	-35.9537	1	15
2	3	3	3	2	3	3	3	2	3	3	2	3	4	4	4	4	4	4	4	3	1	1	3	#NULL!	#NULL!	2	2	2	52	19	32	19	32	18	-35.9537	1	15
3	3	3	2	2	3	2	3	3	3	3	2	2	2	2	2	2	1	1	3	3	1	2	3	#NULL!	#NULL!	2	2	2	71	10	21	10	32	19	-18.923	1	8
3	3	3	2	2	3	2	3	3	3	3	2	2	2	2	2	2	1	1	3	3	1	2	3	#NULL!	#NULL!	2	2	2	71	10	21	10	32	19	-18.923	1	8
3	3	3	2	2	3	2	3	3	3	3	2	2	2	2	2	2	1	1	3	3	1	2	3	#NULL!	#NULL!	2	2	2	71	10	21	10	32	19	-18.923	1	8
3	3	3	2	2	3	2	3	3	3	3	2	2	2	2	2	2	1	1	3	3	1	2	3	#NULL!	#NULL!	2	2	2	71	10	21	10	32	19	-18.923	1	8
3	3	3	2	2	3	2	3	3	3	3	2	2	2	2	2	2	1	1	3	3	1	2	3	#NULL!	#NULL!	2	2	2	71	10	21	10	32	19	-18.923	1	8
2	3	2	4	2	3	2	4	2	3	2	3	3	4	3	4	3	4	5	3	4	2	1	2	11	1000	1	1	2	56	17	35	19	32	20	-32.1691	1	16
2	3	2	4	2	3	2	4	2	3	2	3	3	4	3	4	3	4	5	3	4	2	1	2	11	1000	1	1	2	56	17	35	19	32	20	-32.1691	1	16
2	3	2	4	2	3	2	4	2	3	2	3	3	4	3	4	3	4	5	3	4	2	1	2	11	1000	1	1	2	56	17	35	19	32	20	-32.1691	1	16
2	3	2	4	2	3	2	4	2	3	2	3	3	4	3	4	3	4	5	3	4	2	1	2	11	1000	1	1	2	56	17	35	19	32	20	-32.1691	1	16
2	3	2	4	2	3	2	4	2	3	2	3	3	4	3	4	3	4	5	3	4	2	1	2	11	1000	1	1	2	56	17	35	19	32	20	-32.1691	1	16
2	3	2	4	2	3	2	4	2	3	2	3	4	2	4	5	3	4	3	5	3	2	2	3	11	1000	1	2	2	53	18	33	16	32	20	-34.0614	1	15
2	3	2	4	2	3	2	4	2	3	2	3	4	2	4	5	3	4	3	5	3	2	2	3	11	1000	1	2	2	53	18	33	16	32	20	-34.0614	1	15
2	3	2	4	2	3	2	4	2	3	2	3	4	2	4	5	3	4	3	5	3	2	2	3	11	1000	1	2	2	53	18	33	16	32	20	-34.0614	1	15
2	3	2	4	2	3	2	4	2	3	2	3	4	2	4	5	3	4	3	5	3	2	2	3	11	1000	1	2	2	53	18	33	16	32	20	-34.0614	1	15
2	3	2	4	2	3	2	4	2	3	2	3	4	2	4	5	3	4	3	5	3	2	2	3	11	1000	1	2	2	53	18	33	16	32	20	-34.0614	1	15
3	3	3	2	2	2	3	3	3	3	3	3	2	2	2	2	2	2	3	3	2	1	1	99	#NULL!	#NULL!	2	2	2	74	10	27	15	33	15	-8.923	1	10
3	3	3	2	2	2	3	3	3	3	3	3	2	2	2	2	2	3	3	3	3	1	2	3	#NULL!	#NULL!	2	2	2	64	10	27	11	33	15	-8.923	1	12
3	3	3	2	2	2	3	3	3	3	3	3	2	2	2	2	2	2	3	3	2	1	1	99	#NULL!	#NULL!	2	2	2	74	10	27	15	33	15	-8.923	1	10
3	3	3	2	2	2	3	3	3	3	3	3	2	2	2	2	2	3	3	3	3	1	2	3	#NULL!	#NULL!	2	2	2	64	10	27	11	33	15	-8.923	1	12
3	3	3	2	2	2	3	3	3	3	3	3	2	2	2	2	2	2	3	3	2	1	1	99	#NULL!	#NULL!	2	2	2	74	10	27	15	33	15	-8.923	1	10
3	3	3	2	2	2	3	3	3	3	3	3	2	2	2	2	2	3	3	3	3	1	2	3	#NULL!	#NULL!	2	2	2	64	10	27	11	33	15	-8.923	1	12
3	3	3	2	2	2	3	3	3	3	3	3	2	2	2	2	2	2	3	3	2	1	1	99	#NULL!	#NULL!	2	2	2	74	10	27	15	33	15	-8.923	1	10
3	3	3	2	2	2	3	3	3	3	3	3	2	2	2	2	2	3	3	3	3	1	2	3	#NULL!	#NULL!	2	2	2	64	10	27	11	33	15	-8.923	1	12
3	3	3	2	2	2	3	3	3	3	3	3	2	2	2	2	2	2	3	3	2	1	1	99	#NULL!	#NULL!	2	2	2	74	10	27	15	33	15	-8.923	1	10
3	3	3	2	2	2	3	3	3	3	3	3	2	2	2	2	2	3	3	3	3	1	2	3	#NULL!	#NULL!	2	2	2	64	10	27	11	33	15	-8.923	1	12
2	3	2	3	2	4	4	3	2	3	2	3	3	2	4	3	4	4	3	4	3	2	1	5	4	2000	2	2	1	57	16	32	16	33	15	-14.2768	1	14
2	3	2	3	2	4	4	3	2	3	2	3	3	2	4	3	4	4	3	4	3	2	1	5	4	2000	2	2	1	57	16	32	16	33	15	-14.2768	1	14
2	3	2	3	2	4	4	3	2	3	2	3	3	2	4	3	4	4	3	4	3	2	1	5	4	2000	2	2	1	57	16	32	16	33	15	-14.2768	1	14
2	3	2	3	2	4	4	3	2	3	2	3	3	2	4	3	4	4	3	4	3	2	1	5	4	2000	2	2	1	57	16	32	16	33	15	-14.2768	1	14
2	3	2	3	2	4	4	3	2	3	2	3	3	2	4	3	4	4	3	4	3	2	1	5	4	2000	2	2	1	57	16	32	16	33	15	-14.2768	1	14
3	4	2	3	4	2	3	2	3	2	3	2	3	4	5	3	4	3	4	5	3	2	1	3	10	700	2	2	2	52	19	30	19	33	16	-16.9537	1	15
3	4	2	3	4	2	3	2	3	2	3	2	3	4	5	3	4	3	4	5	3	2	1	3	10	700	2	2	2	52	19	30	19	33	16	-16.9537	1	15
3	4	2	3	4	2	3	2	3	2	3	2	3	4	5	3	4	3	4	5	3	2	1	3	10	700	2	2	2	52	19	30	19	33	16	-16.9537	1	15
3	4	2	3	4	2	3	2	3	2	3	2	3	4	5	3	4	3	4	5	3	2	1	3	10	700	2	2	2	52	19	30	19	33	16	-16.9537	1	15
3	4	2	3	4	2	3	2	3	2	3	2	3	4	5	3	4	3	4	5	3	2	1	3	10	700	2	2	2	52	19	30	19	33	16	-16.9537	1	15
2	3	4	2	3	4	2	3	2	3	2	3	4	5	3	4	5	3	4	3	4	2	1	6	10	2000	2	2	2	56	21	28	17	33	16	-18.7383	1	14
2	3	4	2	3	4	2	3	2	3	2	3	4	5	3	4	5	3	4	3	4	2	1	6	10	2000	2	2	2	56	21	28	17	33	16	-18.7383	1	14
2	3	4	2	3	4	2	3	2	3	2	3	4	5	3	4	5	3	4	3	4	2	1	6	10	2000	2	2	2	56	21	28	17	33	16	-18.7383	1	14
2	3	4	2	3	4	2	3	2	3	2	3	4	5	3	4	5	3	4	3	4	2	1	6	10	2000	2	2	2	56	21	28	17	33	16	-18.7383	1	14
2	3	4	2	3	4	2	3	2	3	2	3	4	5	3	4	5	3	4	3	4	2	1	6	10	2000	2	2	2	56	21	28	17	33	16	-18.7383	1	14
3	3	3	3	2	2	2	3	3	3	3	3	2	3	2	2	2	3	4	4	4	2	1	4	12	2000	2	2	2	52	11	27	18	33	17	-9.8153	1	15
3	3	3	3	2	2	2	3	3	3	3	3	2	3	2	2	2	3	4	4	4	2	1	4	12	2000	2	2	2	52	11	27	18	33	17	-9.8153	1	15
3	3	3	3	2	2	2	3	3	3	3	3	2	3	2	2	2	3	4	4	4	2	1	4	12	2000	2	2	2	52	11	27	18	33	17	-9.8153	1	15
3	3	3	3	2	2	2	3	3	3	3	3	2	3	2	2	2	3	4	4	4	2	1	4	12	2000	2	2	2	52	11	27	18	33	17	-9.8153	1	15
3	3	3	3	2	2	2	3	3	3	3	3	2	3	2	2	2	3	4	4	4	2	1	4	12	2000	2	2	2	52	11	27	18	33	17	-9.8153	1	15
2	3	4	2	4	2	2	4	2	3	2	3	2	3	4	2	3	4	3	5	3	2	1	4	4	1700	2	2	2	54	14	29	17	33	17	-12.4922	1	15
2	3	4	2	4	2	2	4	2	3	2	3	2	3	4	2	3	4	3	5	3	2	1	4	4	1700	2	2	2	54	14	29	17	33	17	-12.4922	1	15
2	3	4	2	4	2	2	4	2	3	2	3	2	3	4	2	3	4	3	5	3	2	1	4	4	1700	2	2	2	54	14	29	17	33	17	-12.4922	1	15
2	3	4	2	4	2	2	4	2	3	2	3	2	3	4	2	3	4	3	5	3	2	1	4	4	1700	2	2	2	54	14	29	17	33	17	-12.4922	1	15
2	3	4	2	4	2	2	4	2	3	2	3	2	3	4	2	3	4	3	5	3	2	1	4	4	1700	2	2	2	54	14	29	17	33	17	-12.4922	1	15
3	4	2	3	2	4	2	3	2	3	2	3	3	2	4	3	5	3	4	3	5	2	1	4	10	1700	2	2	2	62	17	32	17	33	17	-15.1691	1	15
3	4	2	3	2	4	2	3	2	3	2	3	3	2	4	3	5	3	4	3	5	2	1	4	10	1700	2	2	2	62	17	32	17	33	17	-15.1691	1	15
3	4	2	3	2	4	2	3	2	3	2	3	3	2	4	3	5	3	4	3	5	2	1	4	10	1700	2	2	2	62	17	32	17	33	17	-15.1691	1	15
3	4	2	3	2	4	2	3	2	3	2	3	3	2	4	3	5	3	4	3	5	2	1	4	10	1700	2	2	2	62	17	32	17	33	17	-15.1691	1	15
3	4	2	3	2	4	2	3	2	3	2	3	3	2	4	3	5	3	4	3	5	2	1	4	10	1700	2	2	2	62	17	32	17	33	17	-15.1691	1	15
2	3	2	4	2	3	2	4	2	3	4	2	3	4	2	4	3	3	4	3	5	2	1	3	14	1000	1	2	2	56	16	31	17	33	18	-14.2768	1	15
2	3	2	4	2	3	2	4	2	3	4	2	3	4	2	4	3	3	4	3	5	2	1	3	14	1000	1	2	2	56	16	31	17	33	18	-14.2768	1	15
2	3	2	4	2	3	2	4	2	3	4	2	3	4	2	4	3	3	4	3	5	2	1	3	14	1000	1	2	2	56	16	31	17	33	18	-14.2768	1	15
2	3	2	4	2	3	2	4	2	3	4	2	3	4	2	4	3	3	4	3	5	2	1	3	14	1000	1	2	2	56	16	31	17	33	18	-14.2768	1	15
2	3	2	4	2	3	2	4	2	3	4	2	3	4	2	4	3	3	4	3	5	2	1	3	14	1000	1	2	2	56	16	31	17	33	18	-14.2768	1	15
3	3	3	3	2	3	3	3	3	2	2	3	3	4	4	3	3	3	4	4	3	1	1	3	#NULL!	#NULL!	2	2	2	53	17	32	20	33	18	-15.1691	1	14
3	3	3	3	2	3	3	3	3	2	2	3	3	4	4	3	3	3	4	4	3	1	1	3	#NULL!	#NULL!	2	2	2	53	17	32	20	33	18	-15.1691	1	14
3	3	3	3	2	3	3	3	3	2	2	3	3	4	4	3	3	3	4	4	3	1	1	3	#NULL!	#NULL!	2	2	2	53	17	32	20	33	18	-15.1691	1	14
3	3	3	3	2	3	3	3	3	2	2	3	3	4	4	3	3	3	4	4	3	1	1	3	#NULL!	#NULL!	2	2	2	53	17	32	20	33	18	-15.1691	1	14
3	3	3	3	2	3	3	3	3	2	2	3	3	4	4	3	3	3	4	4	3	1	1	3	#NULL!	#NULL!	2	2	2	53	17	32	20	33	18	-15.1691	1	14
2	3	4	2	3	2	4	2	3	2	3	3	3	4	2	4	5	3	4	3	4	2	1	3	9	850	1	2	2	51	18	33	15	33	18	-16.0614	1	14
2	3	4	2	3	2	4	2	3	2	3	3	3	4	2	4	5	3	4	3	4	2	1	3	9	850	1	2	2	51	18	33	15	33	18	-16.0614	1	14
2	3	4	2	3	2	4	2	3	2	3	3	3	4	2	4	5	3	4	3	4	2	1	3	9	850	1	2	2	51	18	33	15	33	18	-16.0614	1	14
2	3	4	2	3	2	4	2	3	2	3	3	3	4	2	4	5	3	4	3	4	2	1	3	9	850	1	2	2	51	18	33	15	33	18	-16.0614	1	14
2	3	4	2	3	2	4	2	3	2	3	3	3	4	2	4	5	3	4	3	4	2	1	3	9	850	1	2	2	51	18	33	15	33	18	-16.0614	1	14
2	3	2	3	2	3	4	2	3	4	2	3	3	4	2	4	3	3	4	3	4	2	1	6	15	2000	2	2	2	56	16	33	17	33	19	-14.2768	1	14
2	3	2	3	2	3	4	2	3	4	2	3	3	4	2	4	3	3	4	3	4	2	1	6	15	2000	2	2	2	56	16	33	17	33	19	-14.2768	1	14
2	3	2	3	2	3	4	2	3	4	2	3	3	4	2	4	3	3	4	3	4	2	1	6	15	2000	2	2	2	56	16	33	17	33	19	-14.2768	2	14
2	3	2	3	2	3	4	2	3	4	2	3	3	4	2	4	3	3	4	3	4	2	1	6	15	2000	2	2	2	56	16	33	17	33	19	-14.2768	2	14
2	3	2	3	2	3	4	2	3	4	2	3	3	4	2	4	3	3	4	3	4	2	1	6	15	2000	2	2	2	56	16	33	17	33	19	-14.2768	2	14
2	3	1	3	2	4	2	3	4	2	3	4	4	3	5	3	5	3	4	2	4	1	2	4	20	1800	2	1	2	63	20	33	17	33	19	-17.846	2	13
2	3	1	3	2	4	2	3	4	2	3	4	4	3	5	3	5	3	4	2	4	1	2	4	20	1800	2	1	2	63	20	33	17	33	19	-17.846	2	13
2	3	1	3	2	4	2	3	4	2	3	4	4	3	5	3	5	3	4	2	4	1	2	4	20	1800	2	1	2	63	20	33	17	33	19	-17.846	2	13
2	3	1	3	2	4	2	3	4	2	3	4	4	3	5	3	5	3	4	2	4	1	2	4	20	1800	2	1	2	63	20	33	17	33	19	-17.846	2	13
2	3	1	3	2	4	2	3	4	2	3	4	4	3	5	3	5	3	4	2	4	1	2	4	20	1800	2	1	2	63	20	33	17	33	19	-17.846	2	13
3	3	3	3	2	2	3	3	3	2	3	3	3	3	3	4	4	4	4	4	4	2	1	5	22	3000	2	2	2	51	17	34	16	33	20	-15.1691	2	16
3	3	3	3	2	2	3	3	3	2	3	3	3	3	3	4	4	4	4	4	4	2	1	5	22	3000	2	2	2	51	17	34	16	33	20	-15.1691	2	16
3	3	3	3	2	2	3	3	3	2	3	3	3	3	3	4	4	4	4	4	4	2	1	5	22	3000	2	2	2	51	17	34	16	33	20	-15.1691	2	16
3	3	3	3	2	2	3	3	3	2	3	3	3	3	3	4	4	4	4	4	4	2	1	5	22	3000	2	2	2	51	17	34	16	33	20	-15.1691	2	16
3	3	3	3	2	2	3	3	3	2	3	3	3	3	3	4	4	4	4	4	4	2	1	5	22	3000	2	2	2	51	17	34	16	33	20	-15.1691	2	16
3	2	4	2	4	2	4	2	4	1	3	2	4	2	4	2	4	4	3	5	2	2	1	2	10	2100	2	2	2	52	16	33	15	33	21	-14.2768	2	14
3	2	4	2	4	2	4	2	4	1	3	2	4	2	4	2	4	4	3	5	2	2	1	2	10	2100	2	2	2	52	16	33	15	33	21	-14.2768	2	14
3	2	4	2	4	2	4	2	4	1	3	2	4	2	4	2	4	4	3	5	2	2	1	2	10	2100	2	2	2	52	16	33	15	33	21	-14.2768	2	14
3	2	4	2	4	2	4	2	4	1	3	2	4	2	4	2	4	4	3	5	2	2	1	2	10	2100	2	2	2	52	16	33	15	33	21	-14.2768	2	14
3	2	4	2	4	2	4	2	4	1	3	2	4	2	4	2	4	4	3	5	2	2	1	2	10	2100	2	2	2	52	16	33	15	33	21	-14.2768	2	14
3	3	3	2	2	3	3	3	3	3	3	3	2	2	2	2	2	2	2	3	3	1	1	3	#NULL!	#NULL!	2	2	2	63	10	25	11	34	12	1.077	2	10
3	3	3	2	2	3	3	3	3	3	3	3	2	2	2	2	2	2	2	3	3	1	1	3	#NULL!	#NULL!	2	2	2	63	10	25	11	34	12	1.077	2	10
3	3	3	2	2	3	3	3	3	3	3	3	2	2	2	2	2	2	2	3	3	1	1	3	#NULL!	#NULL!	2	2	2	63	10	25	11	34	12	1.077	2	10
3	3	3	2	2	3	3	3	3	3	3	3	2	2	2	2	2	2	2	3	3	1	1	3	#NULL!	#NULL!	2	2	2	63	10	25	11	34	12	1.077	2	10
3	3	3	2	2	3	3	3	3	3	3	3	2	2	2	2	2	2	2	3	3	1	1	3	#NULL!	#NULL!	2	2	2	63	10	25	11	34	12	1.077	2	10
3	2	4	2	4	2	4	2	3	2	3	3	4	3	4	3	5	3	4	2	4	1	2	4	#NULL!	#NULL!	2	1	1	71	19	27	18	34	14	2.0463	2	13
3	2	4	2	4	2	4	2	3	2	3	3	4	3	4	3	5	3	4	2	4	1	2	4	#NULL!	#NULL!	2	1	1	71	19	27	18	34	14	2.0463	2	13
3	2	4	2	4	2	4	2	3	2	3	3	4	3	4	3	5	3	4	2	4	1	2	4	#NULL!	#NULL!	2	1	1	71	19	27	18	34	14	2.0463	2	13
3	2	4	2	4	2	4	2	3	2	3	3	4	3	4	3	5	3	4	2	4	1	2	4	#NULL!	#NULL!	2	1	1	71	19	27	18	34	14	2.0463	2	13
3	2	4	2	4	2	4	2	3	2	3	3	4	3	4	3	5	3	4	2	4	1	2	4	#NULL!	#NULL!	2	1	1	71	19	27	18	34	14	2.0463	2	13
4	2	3	4	2	3	1	4	2	3	4	2	3	3	4	4	3	3	4	2	4	2	1	1	4	1700	2	2	2	51	17	28	15	34	15	1.8309	2	13
4	2	3	4	2	3	1	4	2	3	4	2	3	3	4	4	3	3	4	2	4	2	1	1	4	1700	2	2	2	51	17	28	15	34	15	1.8309	2	13
4	2	3	4	2	3	1	4	2	3	4	2	3	3	4	4	3	3	4	2	4	2	1	1	4	1700	2	2	2	51	17	28	15	34	15	1.8309	2	13
4	2	3	4	2	3	1	4	2	3	4	2	3	3	4	4	3	3	4	2	4	2	1	1	4	1700	2	2	2	51	17	28	15	34	15	1.8309	2	13
4	2	3	4	2	3	1	4	2	3	4	2	3	3	4	4	3	3	4	2	4	2	1	1	4	1700	2	2	2	51	17	28	15	34	15	1.8309	2	13
2	4	2	4	2	4	2	4	2	3	2	3	3	4	2	4	2	3	3	4	2	2	1	4	5	1600	2	2	2	54	15	27	16	34	16	1.6155	2	12
3	3	3	3	2	2	3	3	3	3	3	3	3	3	3	3	3	3	3	4	4	1	1	3	#NULL!	#NULL!	1	2	2	58	15	27	19	34	16	1.6155	2	14
2	4	2	4	2	4	2	4	2	3	2	3	3	4	2	4	2	3	3	4	2	2	1	4	5	1600	2	2	2	54	15	27	16	34	16	1.6155	2	12
3	3	3	3	2	2	3	3	3	3	3	3	3	3	3	3	3	3	3	4	4	1	1	3	#NULL!	#NULL!	1	2	2	58	15	27	19	34	16	1.6155	2	14
2	4	2	4	2	4	2	4	2	3	2	3	3	4	2	4	2	3	3	4	2	2	1	4	5	1600	2	2	2	54	15	27	16	34	16	1.6155	2	12
3	3	3	3	2	2	3	3	3	3	3	3	3	3	3	3	3	3	3	4	4	1	1	3	#NULL!	#NULL!	1	2	2	58	15	27	19	34	16	1.6155	2	14
2	4	2	4	2	4	2	4	2	3	2	3	3	4	2	4	2	3	3	4	2	2	1	4	5	1600	2	2	2	54	15	27	16	34	16	1.6155	2	12
3	3	3	3	2	2	3	3	3	3	3	3	3	3	3	3	3	3	3	4	4	1	1	3	#NULL!	#NULL!	1	2	2	58	15	27	19	34	16	1.6155	2	14
2	4	2	4	2	4	2	4	2	3	2	3	3	4	2	4	2	3	3	4	2	2	1	4	5	1600	2	2	2	54	15	27	16	34	16	1.6155	2	12
3	3	3	3	2	2	3	3	3	3	3	3	3	3	3	3	3	3	3	4	4	1	1	3	#NULL!	#NULL!	1	2	2	58	15	27	19	34	16	1.6155	2	14
3	4	2	3	4	2	3	2	4	2	3	2	4	5	2	3	4	3	4	3	3	2	1	3	7	950	1	2	2	51	18	28	15	34	16	1.9386	2	13
3	4	2	3	4	2	3	2	4	2	3	2	4	5	2	3	4	3	4	3	3	2	1	3	7	950	1	2	2	51	18	28	15	34	16	1.9386	2	13
3	4	2	3	4	2	3	2	4	2	3	2	4	5	2	3	4	3	4	3	3	2	1	3	7	950	1	2	2	51	18	28	15	34	16	1.9386	2	13
3	4	2	3	4	2	3	2	4	2	3	2	4	5	2	3	4	3	4	3	3	2	1	3	7	950	1	2	2	51	18	28	15	34	16	1.9386	2	13
3	4	2	3	4	2	3	2	4	2	3	2	4	5	2	3	4	3	4	3	3	2	1	3	7	950	1	2	2	51	18	28	15	34	16	1.9386	2	13
3	2	4	2	3	2	4	2	3	2	3	4	4	3	5	3	4	3	4	2	4	2	1	4	8	1600	2	2	1	53	19	27	16	34	16	2.0463	2	13
3	2	4	2	3	2	4	2	3	2	3	4	4	3	5	3	4	3	4	2	4	2	1	4	8	1600	2	2	1	53	19	27	16	34	16	2.0463	2	13
3	2	4	2	3	2	4	2	3	2	3	4	4	3	5	3	4	3	4	2	4	2	1	4	8	1600	2	2	1	53	19	27	16	34	16	2.0463	2	13
3	2	4	2	3	2	4	2	3	2	3	4	4	3	5	3	4	3	4	2	4	2	1	4	8	1600	2	2	1	53	19	27	16	34	16	2.0463	2	13
3	2	4	2	3	2	4	2	3	2	3	4	4	3	5	3	4	3	4	2	4	2	1	4	8	1600	2	2	1	53	19	27	16	34	16	2.0463	2	13
3	2	4	2	4	2	3	2	3	4	2	3	3	4	2	5	3	3	3	4	2	2	1	4	6	1700	2	2	1	61	17	33	16	34	17	1.8309	2	12
3	2	4	2	4	2	3	2	3	4	2	3	3	4	2	5	3	3	3	4	2	2	1	4	6	1700	2	2	1	61	17	33	16	34	17	1.8309	2	12
3	2	4	2	4	2	3	2	3	4	2	3	3	4	2	5	3	3	3	4	2	2	1	4	6	1700	2	2	1	61	17	33	16	34	17	1.8309	2	12
3	2	4	2	4	2	3	2	3	4	2	3	3	4	2	5	3	3	3	4	2	2	1	4	6	1700	2	2	1	61	17	33	16	34	17	1.8309	2	12
3	2	4	2	4	2	3	2	3	4	2	3	3	4	2	5	3	3	3	4	2	2	1	4	6	1700	2	2	1	61	17	33	16	34	17	1.8309	2	12
2	3	4	2	4	2	3	2	3	4	2	3	3	4	3	5	3	3	4	3	4	2	1	3	5	1000	1	2	2	54	18	32	17	34	17	1.9386	2	14
2	3	4	2	4	2	3	2	3	4	2	3	3	4	3	5	3	3	4	3	4	2	1	3	5	1000	1	2	2	54	18	32	17	34	17	1.9386	2	14
2	3	4	2	4	2	3	2	3	4	2	3	3	4	3	5	3	3	4	3	4	2	1	3	5	1000	1	2	2	54	18	32	17	34	17	1.9386	2	14
2	3	4	2	4	2	3	2	3	4	2	3	3	4	3	5	3	3	4	3	4	2	1	3	5	1000	1	2	2	54	18	32	17	34	17	1.9386	2	14
2	3	4	2	4	2	3	2	3	4	2	3	3	4	3	5	3	3	4	3	4	2	1	3	5	1000	1	2	2	54	18	32	17	34	17	1.9386	2	14
2	3	4	2	3	4	2	3	4	2	3	2	3	4	2	3	4	3	4	2	4	2	1	7	10	2600	2	1	2	61	16	32	15	34	18	1.7232	2	13
2	3	4	2	4	2	3	4	2	3	2	3	3	4	2	4	3	4	5	3	5	1	2	4	13	1500	1	2	2	54	16	30	16	34	18	1.7232	2	17
2	3	4	2	3	4	2	3	4	2	3	2	3	4	2	3	4	3	4	2	4	2	1	7	10	2600	2	1	2	61	16	32	15	34	18	1.7232	2	13
2	3	4	2	4	2	3	4	2	3	2	3	3	4	2	4	3	4	5	3	5	1	2	4	13	1500	1	2	2	54	16	30	16	34	18	1.7232	2	17
2	3	4	2	3	4	2	3	4	2	3	2	3	4	2	3	4	3	4	2	4	2	1	7	10	2600	2	1	2	61	16	32	15	34	18	1.7232	2	13
2	3	4	2	4	2	3	4	2	3	2	3	3	4	2	4	3	4	5	3	5	1	2	4	13	1500	1	2	2	54	16	30	16	34	18	1.7232	2	17
2	3	4	2	3	4	2	3	4	2	3	2	3	4	2	3	4	3	4	2	4	2	1	7	10	2600	2	1	2	61	16	32	15	34	18	1.7232	2	13
2	3	4	2	4	2	3	4	2	3	2	3	3	4	2	4	3	4	5	3	5	1	2	4	13	1500	1	2	2	54	16	30	16	34	18	1.7232	2	17
2	3	4	2	3	4	2	3	4	2	3	2	3	4	2	3	4	3	4	2	4	2	1	7	10	2600	2	1	2	61	16	32	15	34	18	1.7232	2	13
2	3	4	2	4	2	3	4	2	3	2	3	3	4	2	4	3	4	5	3	5	1	2	4	13	1500	1	2	2	54	16	30	16	34	18	1.7232	2	17
2	4	2	3	4	2	3	4	2	3	2	3	3	2	5	4	3	3	4	2	4	2	1	4	6	980	2	2	1	51	17	36	16	34	18	1.8309	2	13
2	4	2	3	4	2	3	4	2	3	2	3	3	2	5	4	3	3	4	2	4	2	1	4	6	980	2	2	1	51	17	36	16	34	18	1.8309	2	13
2	4	2	3	4	2	3	4	2	3	2	3	3	2	5	4	3	3	4	2	4	2	1	4	6	980	2	2	1	51	17	36	16	34	18	1.8309	2	13
2	4	2	3	4	2	3	4	2	3	2	3	3	2	5	4	3	3	4	2	4	2	1	4	6	980	2	2	1	51	17	36	16	34	18	1.8309	2	13
2	4	2	3	4	2	3	4	2	3	2	3	3	2	5	4	3	3	4	2	4	2	1	4	6	980	2	2	1	51	17	36	16	34	18	1.8309	2	13
3	4	1	3	4	1	3	4	2	3	4	2	4	5	3	4	5	4	5	3	5	2	1	5	12	2000	2	1	1	54	21	36	15	34	18	2.2617	2	17
3	4	1	3	4	1	3	4	2	3	4	2	4	5	3	4	5	4	5	3	5	2	1	5	12	2000	2	1	1	54	21	36	15	34	18	2.2617	2	17
3	4	1	3	4	1	3	4	2	3	4	2	4	5	3	4	5	4	5	3	5	2	1	5	12	2000	2	1	1	54	21	36	15	34	18	2.2617	2	17
3	4	1	3	4	1	3	4	2	3	4	2	4	5	3	4	5	4	5	3	5	2	1	5	12	2000	2	1	1	54	21	36	15	34	18	2.2617	2	17
3	4	1	3	4	1	3	4	2	3	4	2	4	5	3	4	5	4	5	3	5	2	1	5	12	2000	2	1	1	54	21	36	15	34	18	2.2617	2	17
2	3	4	2	4	2	4	2	3	2	4	2	3	2	4	3	4	3	4	3	5	2	1	4	15	1800	2	2	1	52	16	36	16	34	19	1.7232	2	15
2	3	4	2	4	2	4	2	3	2	4	2	3	2	4	3	4	3	4	3	5	2	1	4	15	1800	2	2	1	52	16	36	16	34	19	1.7232	2	15
2	3	4	2	4	2	4	2	3	2	4	2	3	2	4	3	4	3	4	3	5	2	1	4	15	1800	2	2	1	52	16	36	16	34	19	1.7232	2	15
2	3	4	2	4	2	4	2	3	2	4	2	3	2	4	3	4	3	4	3	5	2	1	4	15	1800	2	2	1	52	16	36	16	34	19	1.7232	2	15
2	3	4	2	4	2	4	2	3	2	4	2	3	2	4	3	4	3	4	3	5	2	1	4	15	1800	2	2	1	52	16	36	16	34	19	1.7232	2	15
3	4	2	4	2	4	2	3	2	3	2	3	3	4	2	5	2	4	5	4	2	1	1	3	9	1000	2	1	1	500	16	36	16	34	20	1.7232	2	15
3	4	2	4	2	4	2	3	2	3	2	3	3	4	2	5	2	4	5	4	2	1	1	3	9	1000	2	1	1	500	16	36	16	34	20	1.7232	2	15
3	4	2	4	2	4	2	3	2	3	2	3	3	4	2	5	2	4	5	4	2	1	1	3	9	1000	2	1	1	500	16	36	16	34	20	1.7232	2	15
3	4	2	4	2	4	2	3	2	3	2	3	3	4	2	5	2	4	5	4	2	1	1	3	9	1000	2	1	1	500	16	36	16	34	20	1.7232	2	15
3	4	2	4	2	4	2	3	2	3	2	3	3	4	2	5	2	4	5	4	2	1	1	3	9	1000	2	1	1	500	16	36	16	34	20	1.7232	2	15
1	3	2	4	2	4	2	4	2	4	2	4	3	2	4	2	4	4	3	5	3	1	2	#NULL!	#NULL!	#NULL!	2	2	1	71	15	27	19	34	21	1.6155	2	15
1	3	2	4	2	4	2	4	2	4	2	4	3	2	4	2	4	4	3	5	3	1	2	#NULL!	#NULL!	#NULL!	2	2	1	71	15	27	19	34	21	1.6155	2	15
1	3	2	4	2	4	2	4	2	4	2	4	3	2	4	2	4	4	3	5	3	1	2	#NULL!	#NULL!	#NULL!	2	2	1	71	15	27	19	34	21	1.6155	2	15
1	3	2	4	2	4	2	4	2	4	2	4	3	2	4	2	4	4	3	5	3	1	2	#NULL!	#NULL!	#NULL!	2	2	1	71	15	27	19	34	21	1.6155	2	15
1	3	2	4	2	4	2	4	2	4	2	4	3	2	4	2	4	4	3	5	3	1	2	#NULL!	#NULL!	#NULL!	2	2	1	71	15	27	19	34	21	1.6155	2	15
3	3	3	2	3	3	3	3	3	3	3	3	3	3	2	2	2	3	3	4	4	1	2	4	#NULL!	#NULL!	2	2	2	63	12	28	20	35	14	13.2924	2	14
3	3	3	2	3	3	3	3	3	3	3	3	3	3	2	2	2	3	3	4	4	1	2	4	#NULL!	#NULL!	2	2	2	63	12	28	20	35	14	13.2924	2	14
3	3	3	2	3	3	3	3	3	3	3	3	3	3	2	2	2	3	3	4	4	1	2	4	#NULL!	#NULL!	2	2	2	63	12	28	20	35	14	13.2924	2	14
3	3	3	2	3	3	3	3	3	3	3	3	3	3	2	2	2	3	3	4	4	1	2	4	#NULL!	#NULL!	2	2	2	63	12	28	20	35	14	13.2924	2	14
3	3	3	2	3	3	3	3	3	3	3	3	3	3	2	2	2	3	3	4	4	1	2	4	#NULL!	#NULL!	2	2	2	63	12	28	20	35	14	13.2924	2	14
2	4	2	4	2	4	2	4	2	3	4	2	4	5	3	5	3	4	5	3	5	2	1	4	5	1000	2	2	1	57	20	28	16	35	15	22.154	2	17
2	4	2	4	2	4	2	4	2	3	4	2	4	5	3	5	3	4	5	3	5	2	1	4	5	1000	2	2	1	57	20	28	16	35	15	22.154	2	17
2	4	2	4	2	4	2	4	2	3	4	2	4	5	3	5	3	4	5	3	5	2	1	4	5	1000	2	2	1	57	20	28	16	35	15	22.154	2	17
2	4	2	4	2	4	2	4	2	3	4	2	4	5	3	5	3	4	5	3	5	2	1	4	5	1000	2	2	1	57	20	28	16	35	15	22.154	2	17
2	4	2	4	2	4	2	4	2	3	4	2	4	5	3	5	3	4	5	3	5	2	1	4	5	1000	2	2	1	57	20	28	16	35	15	22.154	2	17
3	3	3	3	3	3	2	3	3	3	3	3	2	2	4	4	4	2	2	3	4	2	1	3	23	1000	2	2	2	65	16	36	16	35	16	17.7232	2	11
3	3	3	3	3	3	2	3	3	3	3	3	2	2	4	4	4	2	2	3	4	2	1	3	23	1000	2	2	2	65	16	36	16	35	16	17.7232	2	11
3	3	3	3	3	3	2	3	3	3	3	3	2	2	4	4	4	2	2	3	4	2	1	3	23	1000	2	2	2	65	16	36	16	35	16	17.7232	2	11
3	3	3	3	3	3	2	3	3	3	3	3	2	2	4	4	4	2	2	3	4	2	1	3	23	1000	2	2	2	65	16	36	16	35	16	17.7232	2	11
3	3	3	3	3	3	2	3	3	3	3	3	2	2	4	4	4	2	2	3	4	2	1	3	23	1000	2	2	2	65	16	36	16	35	16	17.7232	2	11
2	4	4	2	2	4	2	4	2	4	2	3	3	5	2	4	2	3	5	3	5	2	1	4	6	1500	2	2	2	51	16	31	17	35	17	17.7232	2	16
2	4	4	2	2	4	2	4	2	4	2	3	3	5	2	4	2	3	5	3	5	2	1	4	6	1500	2	2	2	51	16	31	17	35	17	17.7232	2	16
2	4	4	2	2	4	2	4	2	4	2	3	3	5	2	4	2	3	5	3	5	2	1	4	6	1500	2	2	2	51	16	31	17	35	17	17.7232	2	16
2	4	4	2	2	4	2	4	2	4	2	3	3	5	2	4	2	3	5	3	5	2	1	4	6	1500	2	2	2	51	16	31	17	35	17	17.7232	2	16
2	4	4	2	2	4	2	4	2	4	2	3	3	5	2	4	2	3	5	3	5	2	1	4	6	1500	2	2	2	51	16	31	17	35	17	17.7232	2	16
4	2	3	4	4	3	3	2	2	3	2	3	4	5	2	3	4	3	4	2	5	2	1	2	17	1800	2	2	1	55	18	31	15	35	17	19.9386	2	14
4	2	3	4	4	3	3	2	2	3	2	3	4	5	2	3	4	3	4	2	5	2	1	2	17	1800	2	2	1	55	18	31	15	35	17	19.9386	2	14
4	2	3	4	4	3	3	2	2	3	2	3	4	5	2	3	4	3	4	2	5	2	1	2	17	1800	2	2	1	55	18	31	15	35	17	19.9386	2	14
4	2	3	4	4	3	3	2	2	3	2	3	4	5	2	3	4	3	4	2	5	2	1	2	17	1800	2	2	1	55	18	31	15	35	17	19.9386	2	14
4	2	3	4	4	3	3	2	2	3	2	3	4	5	2	3	4	3	4	2	5	2	1	2	17	1800	2	2	1	55	18	31	15	35	17	19.9386	2	14
2	3	4	2	3	4	2	3	4	2	3	3	4	3	2	3	4	4	5	3	4	2	1	5	5	1800	2	1	2	57	16	33	15	35	18	17.7232	2	16
2	3	4	2	3	4	2	3	4	2	3	3	4	3	2	3	4	4	5	3	4	2	1	5	5	1800	2	1	2	57	16	33	15	35	18	17.7232	2	16
2	3	4	2	3	4	2	3	4	2	3	3	4	3	2	3	4	4	5	3	4	2	1	5	5	1800	2	1	2	57	16	33	15	35	18	17.7232	2	16
2	3	4	2	3	4	2	3	4	2	3	3	4	3	2	3	4	4	5	3	4	2	1	5	5	1800	2	1	2	57	16	33	15	35	18	17.7232	2	16
2	3	4	2	3	4	2	3	4	2	3	3	4	3	2	3	4	4	5	3	4	2	1	5	5	1800	2	1	2	57	16	33	15	35	18	17.7232	2	16
3	2	4	2	3	4	2	3	4	2	3	3	3	4	3	4	4	3	4	3	5	2	1	3	6	1700	2	1	1	52	18	33	18	35	18	19.9386	2	15
3	2	4	2	3	4	2	3	4	2	3	3	4	3	4	3	4	4	3	4	3	1	2	5	#NULL!	1600	2	1	1	71	18	30	17	35	18	19.9386	2	14
2	3	4	2	4	2	3	4	2	2	3	4	3	4	5	2	4	4	3	4	3	#NULL!	1	4	15	1600	2	2	1	63	18	30	18	35	18	19.9386	2	14
3	2	4	2	3	4	2	3	4	2	3	3	3	4	3	4	4	3	4	3	5	2	1	3	6	1700	2	1	1	52	18	33	18	35	18	19.9386	2	15
3	2	4	2	3	4	2	3	4	2	3	3	4	3	4	3	4	4	3	4	3	1	2	5	#NULL!	1600	2	1	1	71	18	30	17	35	18	19.9386	2	14
2	3	4	2	4	2	3	4	2	2	3	4	3	4	5	2	4	4	3	4	3	#NULL!	1	4	15	1600	2	2	1	63	18	30	18	35	18	19.9386	2	14
3	2	4	2	3	4	2	3	4	2	3	3	3	4	3	4	4	3	4	3	5	2	1	3	6	1700	2	1	1	52	18	33	18	35	18	19.9386	2	15
3	2	4	2	3	4	2	3	4	2	3	3	4	3	4	3	4	4	3	4	3	1	2	5	#NULL!	1600	2	1	1	71	18	30	17	35	18	19.9386	2	14
2	3	4	2	4	2	3	4	2	2	3	4	3	4	5	2	4	4	3	4	3	#NULL!	1	4	15	1600	2	2	1	63	18	30	18	35	18	19.9386	2	14
3	2	4	2	3	4	2	3	4	2	3	3	3	4	3	4	4	3	4	3	5	2	1	3	6	1700	2	1	1	52	18	33	18	35	18	19.9386	2	15
3	2	4	2	3	4	2	3	4	2	3	3	4	3	4	3	4	4	3	4	3	1	2	5	#NULL!	1600	2	1	1	71	18	30	17	35	18	19.9386	2	14
2	3	4	2	4	2	3	4	2	2	3	4	3	4	5	2	4	4	3	4	3	#NULL!	1	4	15	1600	2	2	1	63	18	30	18	35	18	19.9386	2	14
3	2	4	2	3	4	2	3	4	2	3	3	3	4	3	4	4	3	4	3	5	2	1	3	6	1700	2	1	1	52	18	33	18	35	18	19.9386	2	15
3	2	4	2	3	4	2	3	4	2	3	3	4	3	4	3	4	4	3	4	3	1	2	5	#NULL!	1600	2	1	1	71	18	30	17	35	18	19.9386	2	14
2	3	4	2	4	2	3	4	2	2	3	4	3	4	5	2	4	4	3	4	3	#NULL!	1	4	15	1600	2	2	1	63	18	30	18	35	18	19.9386	2	14
3	3	3	3	3	3	3	3	3	3	3	3	2	2	3	3	2	3	3	3	3	1	2	3	#NULL!	#NULL!	1	2	2	67	12	27	15	36	15	25.2924	2	12
3	3	3	3	3	3	3	3	3	3	3	3	2	2	3	3	2	3	3	3	3	1	2	3	#NULL!	#NULL!	1	2	2	67	12	27	15	36	15	25.2924	2	12
3	3	3	3	3	3	3	3	3	3	3	3	2	2	3	3	2	3	3	3	3	1	2	3	#NULL!	#NULL!	1	2	2	67	12	27	15	36	15	25.2924	2	12
3	3	3	3	3	3	3	3	3	3	3	3	2	2	3	3	2	3	3	3	3	1	2	3	#NULL!	#NULL!	1	2	2	67	12	27	15	36	15	25.2924	2	12
3	3	3	3	3	3	3	3	3	3	3	3	2	2	3	3	2	3	3	3	3	1	2	3	#NULL!	#NULL!	1	2	2	67	12	27	15	36	15	25.2924	2	12
3	3	3	3	3	3	3	3	3	3	3	3	3	3	3	3	3	3	3	3	3	1	1	3	#NULL!	#NULL!	2	1	2	72	15	34	15	36	17	31.6155	2	12
3	3	3	3	3	3	3	3	3	3	3	3	3	3	3	3	3	3	3	3	3	1	1	3	#NULL!	#NULL!	2	1	2	72	15	34	15	36	17	31.6155	2	12
3	3	3	3	3	3	3	3	3	3	3	3	3	3	3	3	3	3	3	3	3	1	1	3	#NULL!	#NULL!	2	1	2	72	15	34	15	36	17	31.6155	2	12
3	3	3	3	3	3	3	3	3	3	3	3	3	3	3	3	3	3	3	3	3	1	1	3	#NULL!	#NULL!	2	1	2	72	15	34	15	36	17	31.6155	2	12
3	3	3	3	3	3	3	3	3	3	3	3	3	3	3	3	3	3	3	3	3	1	1	3	#NULL!	#NULL!	2	1	2	72	15	34	15	36	17	31.6155	2	12
3	3	3	3	3	3	3	3	3	3	3	3	3	3	3	3	3	3	3	3	4	2	1	4	20	2200	2	2	2	52	15	27	10	36	18	31.6155	2	13
3	3	3	3	3	3	3	3	3	3	3	3	3	3	3	3	3	3	3	3	4	2	1	4	20	2200	2	2	2	52	15	27	10	36	18	31.6155	2	13
3	3	3	3	3	3	3	3	3	3	3	3	3	3	3	3	3	3	3	3	4	2	1	4	20	2200	2	2	2	52	15	27	10	36	18	31.6155	2	13
3	3	3	3	3	3	3	3	3	3	3	3	3	3	3	3	3	3	3	3	4	2	1	4	20	2200	2	2	2	52	15	27	10	36	18	31.6155	2	13
3	3	3	3	3	3	3	3	3	3	3	3	3	3	3	3	3	3	3	3	4	2	1	4	20	2200	2	2	2	52	15	27	10	36	18	31.6155	2	13
3	3	3	3	3	3	3	3	3	3	3	3	3	3	3	3	3	3	3	3	3	2	1	3	7	1000	2	1	2	54	15	36	16	36	19	31.6155	2	12
3	3	3	3	3	3	3	3	3	3	3	3	3	3	3	3	3	3	3	3	3	2	1	3	7	1000	2	1	2	54	15	36	16	36	19	31.6155	2	12
3	3	3	3	3	3	3	3	3	3	3	3	3	3	3	3	3	3	3	3	3	2	1	3	7	1000	2	1	2	54	15	36	16	36	19	31.6155	2	12
3	3	3	3	3	3	3	3	3	3	3	3	3	3	3	3	3	3	3	3	3	2	1	3	7	1000	2	1	2	54	15	36	16	36	19	31.6155	2	12
3	3	3	3	3	3	3	3	3	3	3	3	3	3	3	3	3	3	3	3	3	2	1	3	7	1000	2	1	2	54	15	36	16	36	19	31.6155	2	12
2	3	4	2	4	2	3	4	2	3	4	3	4	5	3	4	5	4	5	3	4	2	1	4	6	1500	2	1	1	56	21	35	17	36	19	44.2617	2	16
2	3	4	2	4	2	3	4	2	3	4	3	4	5	3	4	5	4	5	3	4	2	1	4	6	1500	2	1	1	56	21	35	17	36	19	44.2617	2	16
2	3	4	2	4	2	3	4	2	3	4	3	4	5	3	4	5	4	5	3	4	2	1	4	6	1500	2	1	1	56	21	35	17	36	19	44.2617	2	16
2	3	4	2	4	2	3	4	2	3	4	3	4	5	3	4	5	4	5	3	4	2	1	4	6	1500	2	1	1	56	21	35	17	36	19	44.2617	2	16
2	3	4	2	4	2	3	4	2	3	4	3	4	5	3	4	5	4	5	3	4	2	1	4	6	1500	2	1	1	56	21	35	17	36	19	44.2617	2	16
3	3	3	3	3	3	3	3	3	3	3	3	3	3	3	2	3	4	4	4	4	2	1	4	15	2000	1	2	2	50	14	34	14	36	20	29.5078	2	16
3	3	3	3	3	3	3	3	3	3	3	3	3	3	3	2	3	4	4	4	4	2	1	4	15	2000	1	2	2	50	14	34	14	36	20	29.5078	2	16
3	3	3	3	3	3	3	3	3	3	3	3	3	3	3	2	3	4	4	4	4	2	1	4	15	2000	1	2	2	50	14	34	14	36	20	29.5078	2	16
3	3	3	3	3	3	3	3	3	3	3	3	3	3	3	2	3	4	4	4	4	2	1	4	15	2000	1	2	2	50	14	34	14	36	20	29.5078	2	16
3	3	3	3	3	3	3	3	3	3	3	3	3	3	3	2	3	4	4	4	4	2	1	4	15	2000	1	2	2	50	14	34	14	36	20	29.5078	2	16
3	4	2	4	2	4	2	3	4	2	3	3	3	4	2	4	5	4	3	5	3	2	1	3	7	1300	2	1	1	56	18	31	18	36	20	37.9386	2	15
3	4	2	4	2	4	2	3	4	2	3	3	3	4	2	4	5	4	3	5	3	2	1	3	7	1300	2	1	1	56	18	31	18	36	20	37.9386	2	15
3	4	2	4	2	4	2	3	4	2	3	3	3	4	2	4	5	4	3	5	3	2	1	3	7	1300	2	1	1	56	18	31	18	36	20	37.9386	2	15
3	4	2	4	2	4	2	3	4	2	3	3	3	4	2	4	5	4	3	5	3	2	1	3	7	1300	2	1	1	56	18	31	18	36	20	37.9386	2	15
3	4	2	4	2	4	2	3	4	2	3	3	3	4	2	4	5	4	3	5	3	2	1	3	7	1300	2	1	1	56	18	31	18	36	20	37.9386	2	15
3	3	3	3	3	3	3	3	3	3	3	3	4	4	4	4	4	4	4	4	4	2	1	4	13	2000	2	2	2	54	20	36	20	36	20	42.154	2	16
3	3	3	3	3	3	3	3	3	3	3	3	4	4	4	4	4	4	4	4	4	2	1	4	13	2000	2	2	2	54	20	36	20	36	20	42.154	2	16
3	3	3	3	3	3	3	3	3	3	3	3	4	4	4	4	4	4	4	4	4	2	1	4	13	2000	2	2	2	54	20	36	20	36	20	42.154	2	16
3	3	3	3	3	3	3	3	3	3	3	3	4	4	4	4	4	4	4	4	4	2	1	4	13	2000	2	2	2	54	20	36	20	36	20	42.154	2	16
3	3	3	3	3	3	3	3	3	3	3	3	4	4	4	4	4	4	4	4	4	2	1	4	13	2000	2	2	2	54	20	36	20	36	20	42.154	2	16
3	3	3	3	3	3	4	3	3	3	3	3	3	4	4	4	4	4	4	4	4	1	1	3	#NULL!	#NULL!	2	1	2	76	19	36	15	37	20	59.0463	2	16
3	3	3	3	3	3	4	3	3	3	3	3	3	4	4	4	4	4	4	4	4	1	1	3	#NULL!	#NULL!	2	1	2	76	19	36	15	37	20	59.0463	2	16
3	3	3	3	3	3	4	3	3	3	3	3	3	4	4	4	4	4	4	4	4	1	1	3	#NULL!	#NULL!	2	1	2	76	19	36	15	37	20	59.0463	2	16
3	3	3	3	3	3	4	3	3	3	3	3	3	4	4	4	4	4	4	4	4	1	1	3	#NULL!	#NULL!	2	1	2	76	19	36	15	37	20	59.0463	2	16
3	3	3	3	3	3	4	3	3	3	3	3	3	4	4	4	4	4	4	4	4	1	1	3	#NULL!	#NULL!	2	1	2	76	19	36	15	37	20	59.0463	2	16
3	4	2	4	2	4	2	3	4	2	3	4	4	5	3	5	4	3	4	5	3	2	2	3	11	1000	2	2	1	59	21	33	21	37	21	65.2617	2	15
3	4	2	4	2	4	2	3	4	2	3	4	4	5	3	5	4	3	4	5	3	2	2	3	11	1000	2	2	1	59	21	33	21	37	21	65.2617	2	15
3	4	2	4	2	4	2	3	4	2	3	4	4	5	3	5	4	3	4	5	3	2	2	3	11	1000	2	2	1	59	21	33	21	37	21	65.2617	2	15
3	4	2	4	2	4	2	3	4	2	3	4	4	5	3	5	4	3	4	5	3	2	2	3	11	1000	2	2	1	59	21	33	21	37	21	65.2617	2	15
3	4	2	4	2	4	2	3	4	2	3	4	4	5	3	5	4	3	4	5	3	2	2	3	11	1000	2	2	1	59	21	33	21	37	21	65.2617	2	15
3	4	3	4	3	3	4	2	3	4	2	3	3	4	5	3	4	3	4	3	4	1	1	4	10	1000	1	2	2	63	19	33	16	38	16	78.0463	2	14
3	4	3	4	3	3	4	2	3	4	2	3	3	4	5	3	4	3	4	3	4	1	1	4	10	1000	1	2	2	63	19	33	16	38	16	78.0463	2	14
3	4	3	4	3	3	4	2	3	4	2	3	3	4	5	3	4	3	4	3	4	1	1	4	10	1000	1	2	2	63	19	33	16	38	16	78.0463	2	14
3	4	3	4	3	3	4	2	3	4	2	3	3	4	5	3	4	3	4	3	4	1	1	4	10	1000	1	2	2	63	19	33	16	38	16	78.0463	2	14
3	4	3	4	3	3	4	2	3	4	2	3	3	4	5	3	4	3	4	3	4	1	1	4	10	1000	1	2	2	63	19	33	16	38	16	78.0463	2	14
3	4	2	4	2	4	3	4	3	4	2	3	3	4	3	4	5	4	5	3	5	2	1	3	4	1000	2	2	1	53	19	33	17	38	19	78.0463	2	17
3	4	2	4	2	4	3	4	3	4	2	3	3	4	3	4	5	4	5	3	5	2	1	3	4	1000	2	2	1	53	19	33	17	38	19	78.0463	2	17
3	4	2	4	2	4	3	4	3	4	2	3	3	4	3	4	5	4	5	3	5	2	1	3	4	1000	2	2	1	53	19	33	17	38	19	78.0463	2	17
3	4	2	4	2	4	3	4	3	4	2	3	3	4	3	4	5	4	5	3	5	2	1	3	4	1000	2	2	1	53	19	33	17	38	19	78.0463	2	17
3	4	2	4	2	4	3	4	3	4	2	3	3	4	3	4	5	4	5	3	5	2	1	3	4	1000	2	2	1	53	19	33	17	38	19	78.0463	2	17
3	3	3	4	2	4	3	3	3	3	4	4	4	4	4	4	4	2	2	3	3	2	1	3	5	900	1	2	2	50	20	27	15	39	16	102.154	2	10
3	3	3	4	2	4	3	3	3	3	4	4	4	4	4	4	4	2	2	3	3	2	1	3	5	900	1	2	2	50	20	27	15	39	16	102.154	2	10
3	3	3	4	2	4	3	3	3	3	4	4	4	4	4	4	4	2	2	3	3	2	1	3	5	900	1	2	2	50	20	27	15	39	16	102.154	2	10
3	3	3	4	2	4	3	3	3	3	4	4	4	4	4	4	4	2	2	3	3	2	1	3	5	900	1	2	2	50	20	27	15	39	16	102.154	2	10
3	3	3	4	2	4	3	3	3	3	4	4	4	4	4	4	4	2	2	3	3	2	1	3	5	900	1	2	2	50	20	27	15	39	16	102.154	2	10
3	4	4	4	3	3	3	3	4	3	3	3	3	3	3	3	3	4	2	4	3	2	1	5	13	1900	2	2	2	53	15	31	23	40	19	91.6155	2	13
3	4	4	4	3	3	3	3	4	3	3	3	3	3	3	3	3	4	2	4	3	2	1	5	13	1900	2	2	2	53	15	31	23	40	19	91.6155	2	13
3	4	4	4	3	3	3	3	4	3	3	3	3	3	3	3	3	4	2	4	3	2	1	5	13	1900	2	2	2	53	15	31	23	40	19	91.6155	2	13
3	4	4	4	3	3	3	3	4	3	3	3	3	3	3	3	3	4	2	4	3	2	1	5	13	1900	2	2	2	53	15	31	23	40	19	91.6155	2	13
3	4	4	4	3	3	3	3	4	3	3	3	3	3	3	3	3	4	2	4	3	2	1	5	13	1900	2	2	2	53	15	31	23	40	19	91.6155	2	13
3	3	3	3	3	4	3	4	3	3	4	4	3	3	4	4	5	5	5	5	5	1	#NULL!	3	#NULL!	#NULL!	1	1	2	65	19	41	18	40	23	116.046	2	20
3	3	3	3	3	4	3	4	3	3	4	4	3	3	4	4	5	5	5	5	5	1	#NULL!	3	#NULL!	#NULL!	1	1	2	65	19	41	18	40	23	116.046	2	20
3	3	3	3	3	4	3	4	3	3	4	4	3	3	4	4	5	5	5	5	5	1	#NULL!	3	#NULL!	#NULL!	1	1	2	65	19	41	18	40	23	116.046	2	20
3	3	3	3	3	4	3	4	3	3	4	4	3	3	4	4	5	5	5	5	5	1	#NULL!	3	#NULL!	#NULL!	1	1	2	65	19	41	18	40	23	116.046	2	20
3	3	3	3	3	4	3	4	3	3	4	4	3	3	4	4	5	5	5	5	5	1	#NULL!	3	#NULL!	#NULL!	1	1	2	65	19	41	18	40	23	116.046	2	20
4	4	3	4	4	3	3	3	3	4	3	3	4	4	4	5	5	4	4	3	3	2	1	4	10	2000	1	2	2	55	22	34	22	41	17	156.369	2	14
4	4	3	4	4	3	3	3	3	4	3	3	4	4	4	5	5	4	4	3	3	2	1	4	10	2000	1	2	2	55	22	34	22	41	17	156.369	2	14
4	4	3	4	4	3	3	3	3	4	3	3	4	4	4	5	5	4	4	3	3	2	1	4	10	2000	1	2	2	55	22	34	22	41	17	156.369	2	14
4	4	3	4	4	3	3	3	3	4	3	3	4	4	4	5	5	4	4	3	3	2	1	4	10	2000	1	2	2	55	22	34	22	41	17	156.369	2	14
4	4	3	4	4	3	3	3	3	4	3	3	4	4	4	5	5	4	4	3	3	2	1	4	10	2000	1	2	2	55	22	34	22	41	17	156.369	2	14
3	3	3	3	4	4	4	3	3	3	4	4	4	5	5	5	5	4	4	4	3	2	1	3	3	1600	1	2	2	53	24	34	18	41	17	170.585	2	15
3	3	3	3	4	4	4	3	3	3	4	4	4	5	5	5	5	4	4	4	3	2	1	3	3	1600	1	2	2	53	24	34	18	41	17	170.585	2	15
3	3	3	3	4	4	4	3	3	3	4	4	4	5	5	5	5	4	4	4	3	2	1	3	3	1600	1	2	2	53	24	34	18	41	17	170.585	2	15
3	3	3	3	4	4	4	3	3	3	4	4	4	5	5	5	5	4	4	4	3	2	1	3	3	1600	1	2	2	53	24	34	18	41	17	170.585	2	15
3	3	3	3	4	4	4	3	3	3	4	4	4	5	5	5	5	4	4	4	3	2	1	3	3	1600	1	2	2	53	24	34	18	41	17	170.585	2	15
2	3	4	3	4	3	3	3	4	4	4	4	4	2	3	2	2	2	2	3	3	2	1	4	10	1550	2	2	2	54	13	36	11	41	19	92.4001	2	10
2	3	4	3	4	3	3	3	4	4	4	4	4	2	3	2	2	2	2	3	3	2	1	4	10	1550	2	2	2	54	13	36	11	41	19	92.4001	2	10
2	3	4	3	4	3	3	3	4	4	4	4	4	2	3	2	2	2	2	3	3	2	1	4	10	1550	2	2	2	54	13	36	11	41	19	92.4001	2	10
2	3	4	3	4	3	3	3	4	4	4	4	4	2	3	2	2	2	2	3	3	2	1	4	10	1550	2	2	2	54	13	36	11	41	19	92.4001	2	10
2	3	4	3	4	3	3	3	4	4	4	4	4	2	3	2	2	2	2	3	3	2	1	4	10	1550	2	2	2	54	13	36	11	41	19	92.4001	2	10
4	4	4	3	4	3	3	4	3	3	3	3	4	4	4	4	4	4	4	4	4	2	2	4	10	3500	1	2	2	55	20	36	14	41	20	142.154	2	16
4	4	4	3	4	3	3	4	3	3	3	3	4	4	4	4	4	4	4	4	4	2	2	4	10	3500	1	2	2	55	20	36	14	41	20	142.154	2	16
4	4	4	3	4	3	3	4	3	3	3	3	4	4	4	4	4	4	4	4	4	2	2	4	10	3500	1	2	2	55	20	36	14	41	20	142.154	2	16
4	4	4	3	4	3	3	4	3	3	3	3	4	4	4	4	4	4	4	4	4	2	2	4	10	3500	1	2	2	55	20	36	14	41	20	142.154	2	16
4	4	4	3	4	3	3	4	3	3	3	3	4	4	4	4	4	4	4	4	4	2	2	4	10	3500	1	2	2	55	20	36	14	41	20	142.154	2	16
3	3	3	3	4	4	3	3	3	4	4	4	4	4	4	5	5	4	5	5	5	2	2	4	15	1800	1	2	2	53	22	42	20	41	20	156.369	2	19
3	3	3	3	4	4	3	3	3	4	4	4	4	4	4	5	5	4	5	5	5	2	2	4	15	1800	1	2	2	53	22	42	20	41	20	156.369	2	19
3	3	3	3	4	4	3	3	3	4	4	4	4	4	4	5	5	4	5	5	5	2	2	4	15	1800	1	2	2	53	22	42	20	41	20	156.369	2	19
3	3	3	3	4	4	3	3	3	4	4	4	4	4	4	5	5	4	5	5	5	2	2	4	15	1800	1	2	2	53	22	42	20	41	20	156.369	2	19
3	3	3	3	4	4	3	3	3	4	4	4	4	4	4	5	5	4	5	5	5	2	2	4	15	1800	1	2	2	53	22	42	20	41	20	156.369	2	19
3	3	3	4	4	4	3	3	4	4	3	3	4	4	4	5	5	4	4	4	3	2	1	4	10	1000	1	2	2	57	22	39	13	41	22	156.369	2	15
3	3	3	4	4	4	3	3	4	4	3	3	4	4	4	5	5	4	4	4	3	2	1	4	10	1000	1	2	2	57	22	39	13	41	22	156.369	2	15
3	3	3	4	4	4	3	3	4	4	3	3	4	4	4	5	5	4	4	4	3	2	1	4	10	1000	1	2	2	57	22	39	13	41	22	156.369	2	15
3	3	3	4	4	4	3	3	4	4	3	3	4	4	4	5	5	4	4	4	3	2	1	4	10	1000	1	2	2	57	22	39	13	41	22	156.369	2	15
3	3	3	4	4	4	3	3	4	4	3	3	4	4	4	5	5	4	4	4	3	2	1	4	10	1000	1	2	2	57	22	39	13	41	22	156.369	2	15
3	3	3	3	3	3	4	4	4	4	4	4	2	2	2	2	2	4	4	3	3	1	2	4	#NULL!	#NULL!	2	2	2	72	10	27	19	42	15	81.077	2	14
3	3	3	3	3	3	4	4	4	4	4	4	2	2	2	2	2	4	4	3	3	1	2	4	#NULL!	#NULL!	2	2	2	72	10	27	19	42	15	81.077	2	14
3	3	3	3	3	3	4	4	4	4	4	4	2	2	2	2	2	4	4	3	3	1	2	4	#NULL!	#NULL!	2	2	2	72	10	27	19	42	15	81.077	2	14
3	3	3	3	3	3	4	4	4	4	4	4	2	2	2	2	2	4	4	3	3	1	2	4	#NULL!	#NULL!	2	2	2	72	10	27	19	42	15	81.077	2	14
3	3	3	3	3	3	4	4	4	4	4	4	2	2	2	2	2	4	4	3	3	1	2	4	#NULL!	#NULL!	2	2	2	72	10	27	19	42	15	81.077	2	14
3	3	3	3	4	3	3	4	4	4	4	4	3	4	4	4	4	3	3	3	3	2	1	3	10	1500	2	2	2	63	19	36	15	42	18	154.046	2	12
3	3	3	3	4	3	3	4	4	4	4	4	3	4	4	4	4	3	3	3	3	2	1	3	10	1500	2	2	2	63	19	36	15	42	18	154.046	2	12
3	3	3	3	4	3	3	4	4	4	4	4	3	4	4	4	4	3	3	3	3	2	1	3	10	1500	2	2	2	63	19	36	15	42	18	154.046	2	12
3	3	3	3	4	3	3	4	4	4	4	4	3	4	4	4	4	3	3	3	3	2	1	3	10	1500	2	2	2	63	19	36	15	42	18	154.046	2	12
3	3	3	3	4	3	3	4	4	4	4	4	3	4	4	4	4	3	3	3	3	2	1	3	10	1500	2	2	2	63	19	36	15	42	18	154.046	2	12
4	4	4	4	4	4	3	3	3	3	3	3	4	4	4	5	5	4	4	5	5	2	1	4	11	1900	2	2	2	51	22	41	25	42	23	178.369	2	18
4	4	4	4	4	4	3	3	3	3	3	3	4	4	4	5	5	4	4	5	5	2	1	4	11	1900	2	2	2	51	22	41	25	42	23	178.369	2	18
4	4	4	4	4	4	3	3	3	3	3	3	4	4	4	5	5	4	4	5	5	2	1	4	11	1900	2	2	2	51	22	41	25	42	23	178.369	2	18
4	4	4	4	4	4	3	3	3	3	3	3	4	4	4	5	5	4	4	5	5	2	1	4	11	1900	2	2	2	51	22	41	25	42	23	178.369	2	18
4	4	4	4	4	4	3	3	3	3	3	3	4	4	4	5	5	4	4	5	5	2	1	4	11	1900	2	2	2	51	22	41	25	42	23	178.369	2	18
4	4	4	3	3	3	3	4	4	4	3	3	5	4	5	5	4	4	4	5	5	1	2	4	#NULL!	2000	2	1	2	60	23	41	22	42	23	186.477	2	18
4	4	4	3	3	3	3	4	4	4	3	3	5	4	5	5	4	4	4	5	5	1	2	4	#NULL!	2000	2	1	2	60	23	41	22	42	23	186.477	2	18
4	4	4	3	3	3	3	4	4	4	3	3	5	4	5	5	4	4	4	5	5	1	2	4	#NULL!	2000	2	1	2	60	23	41	22	42	23	186.477	2	18
4	4	4	3	3	3	3	4	4	4	3	3	5	4	5	5	4	4	4	5	5	1	2	4	#NULL!	2000	2	1	2	60	23	41	22	42	23	186.477	2	18
4	4	4	3	3	3	3	4	4	4	3	3	5	4	5	5	4	4	4	5	5	1	2	4	#NULL!	2000	2	1	2	60	23	41	22	42	23	186.477	2	18
4	4	3	2	2	3	2	5	5	5	5	3	3	2	2	2	3	4	4	4	3	1	2	3	#NULL!	#NULL!	2	2	2	74	12	31	17	43	17	109.292	2	15
4	4	3	2	2	3	2	5	5	5	5	3	3	2	2	2	3	4	4	4	3	1	2	3	#NULL!	#NULL!	2	2	2	74	12	31	17	43	17	109.292	2	15
4	4	3	2	2	3	2	5	5	5	5	3	3	2	2	2	3	4	4	4	3	1	2	3	#NULL!	#NULL!	2	2	2	74	12	31	17	43	17	109.292	2	15
4	4	3	2	2	3	2	5	5	5	5	3	3	2	2	2	3	4	4	4	3	1	2	3	#NULL!	#NULL!	2	2	2	74	12	31	17	43	17	109.292	2	15
4	4	3	2	2	3	2	5	5	5	5	3	3	2	2	2	3	4	4	4	3	1	2	3	#NULL!	#NULL!	2	2	2	74	12	31	17	43	17	109.292	2	15
3	3	4	4	4	3	3	3	4	4	4	4	4	5	4	4	5	4	2	4	5	1	2	6	#NULL!	1800	2	2	2	62	22	44	23	43	21	200.369	2	15
3	3	4	4	4	3	3	3	4	4	4	4	4	5	4	4	5	4	2	4	5	1	2	6	#NULL!	1800	2	2	2	62	22	44	23	43	21	200.369	2	15
3	3	4	4	4	3	3	3	4	4	4	4	4	5	4	4	5	4	2	4	5	1	2	6	#NULL!	1800	2	2	2	62	22	44	23	43	21	200.369	2	15
3	3	4	4	4	3	3	3	4	4	4	4	4	5	4	4	5	4	2	4	5	1	2	6	#NULL!	1800	2	2	2	62	22	44	23	43	21	200.369	2	15
3	3	4	4	4	3	3	3	4	4	4	4	4	5	4	4	5	4	2	4	5	1	2	6	#NULL!	1800	2	2	2	62	22	44	23	43	21	200.369	2	15
