# Supplementary material for: Association of workplace support for health with occupational health literacy and illness avoidance: moderated mediation by functioning through a salutogenic lens
Source: BMC Public Health. 2025 Aug 16;25:2816. doi: 10.1186/s12889-025-21831-3 (PMC12357482; doi:10.1186/s12889-025-21831-3)
Supplement: Supplementary file 2 — Supplementary Material 2 [file 12889_2025_21831_MOESM2_ESM.xls]

## Sheet: DATA FILE_MEN
OHL1	OHL2	OHL3	OHL4	OHL5	OHL6	OHL7	OHL8	OHL9	OHL10	OHL11	OHL12	WSH1	WSH2	WSH3	WSH4	WSH5	SA1	SA2	SA3	SA4	Employment	retirement	Edlevel	tenure	Pay	CDS	Mstatus	SRH	Age	WSH	Engagement	Wellbeing	OHL	Illness	Functioning	WSH_OHL	Group
2	2	2	2	2	2	2	2	2	2	2	2	3	3	3	3	3	2	2	2	2	1	1	3	#NULL!	#NULL!	2	1	2	62	15	18	15	24	8	10	-147.258	1
2	2	2	2	2	2	2	2	2	2	2	2	3	3	3	3	3	2	2	2	2	1	1	2	#NULL!	#NULL!	2	1	2	62	15	18	10	24	8	10	-147.258	1
2	2	2	2	2	2	2	2	2	2	2	2	3	3	3	3	3	2	2	2	2	1	1	3	#NULL!	#NULL!	2	1	2	62	15	18	15	24	8	10	-147.258	1
2	2	2	2	2	2	2	2	2	2	2	2	3	3	3	3	3	2	2	2	2	1	1	2	#NULL!	#NULL!	2	1	2	62	15	18	10	24	8	10	-147.258	1
2	2	2	2	2	2	2	2	2	2	2	2	3	3	3	3	3	2	2	2	2	1	1	3	#NULL!	#NULL!	2	1	2	62	15	18	15	24	8	10	-147.258	1
2	2	2	2	2	2	2	2	2	2	2	2	3	3	3	3	3	2	2	2	2	1	1	2	#NULL!	#NULL!	2	1	2	62	15	18	10	24	8	10	-147.258	1
2	2	2	2	2	2	2	2	2	2	2	2	3	3	3	3	3	2	2	2	2	1	1	3	#NULL!	#NULL!	2	1	2	62	15	18	15	24	8	10	-147.258	1
2	2	2	2	2	2	2	2	2	2	2	2	3	3	3	3	3	2	2	2	2	1	1	2	#NULL!	#NULL!	2	1	2	62	15	18	10	24	8	10	-147.258	1
2	2	2	2	2	2	2	2	2	2	2	2	3	3	3	3	3	2	2	2	2	1	1	3	#NULL!	#NULL!	2	1	2	62	15	18	15	24	8	10	-147.258	1
2	2	2	2	2	2	2	2	2	2	2	2	3	3	3	3	3	2	2	2	2	1	1	2	#NULL!	#NULL!	2	1	2	62	15	18	10	24	8	10	-147.258	1
2	2	2	2	2	2	2	2	2	2	2	2	2	2	3	3	3	2	2	2	2	1	1	2	#NULL!	#NULL!	2	1	1	75	13	18	15	24	8	11	-127.624	1
2	2	2	2	2	2	2	2	2	2	2	2	2	2	3	3	3	2	2	2	2	1	1	2	#NULL!	#NULL!	2	1	1	75	13	18	15	24	8	11	-127.624	1
2	2	2	2	2	2	2	2	2	2	2	2	2	2	3	3	3	2	2	2	2	1	1	2	#NULL!	#NULL!	2	1	1	75	13	18	15	24	8	11	-127.624	1
2	2	2	2	2	2	2	2	2	2	2	2	2	2	3	3	3	2	2	2	2	1	1	2	#NULL!	#NULL!	2	1	1	75	13	18	15	24	8	11	-127.624	1
2	2	2	2	2	2	2	2	2	2	2	2	2	2	3	3	3	2	2	2	2	1	1	2	#NULL!	#NULL!	2	1	1	75	13	18	15	24	8	11	-127.624	1
2	2	2	2	2	2	2	2	2	2	2	2	2	2	2	2	2	3	3	3	3	1	1	3	#NULL!	#NULL!	2	1	2	72	10	18	10	24	12	12	-98.172	1
2	2	2	2	2	2	2	2	2	2	2	2	2	2	2	2	2	3	3	3	3	1	1	3	#NULL!	#NULL!	2	1	2	72	10	18	10	24	12	12	-98.172	1
2	2	2	2	2	2	2	2	2	2	2	2	2	2	2	2	2	3	3	3	3	1	1	3	#NULL!	#NULL!	2	1	2	72	10	18	10	24	12	12	-98.172	1
2	2	2	2	2	2	2	2	2	2	2	2	2	2	2	2	2	3	3	3	3	1	1	3	#NULL!	#NULL!	2	1	2	72	10	18	10	24	12	12	-98.172	1
2	2	2	2	2	2	2	2	2	2	2	2	2	2	2	2	2	3	3	3	3	1	1	3	#NULL!	#NULL!	2	1	2	72	10	18	10	24	12	12	-98.172	1
2	2	2	2	2	2	2	2	2	2	2	2	2	3	3	2	2	2	2	3	3	1	1	3	#NULL!	#NULL!	2	1	2	67	12	25	17	24	10	13	-117.806	1
2	2	2	2	2	2	2	2	2	2	2	2	2	3	3	2	2	2	2	3	3	1	1	3	#NULL!	#NULL!	2	1	2	67	12	25	17	24	10	13	-117.806	1
2	2	2	2	2	2	2	2	2	2	2	2	2	3	3	2	2	2	2	3	3	1	1	3	#NULL!	#NULL!	2	1	2	67	12	25	17	24	10	13	-117.806	1
2	2	2	2	2	2	2	2	2	2	2	2	2	3	3	2	2	2	2	3	3	1	1	3	#NULL!	#NULL!	2	1	2	67	12	25	17	24	10	13	-117.806	1
2	2	2	2	2	2	2	2	2	2	2	2	2	3	3	2	2	2	2	3	3	1	1	3	#NULL!	#NULL!	2	1	2	67	12	25	17	24	10	13	-117.806	1
2	2	2	2	2	2	2	2	2	2	2	2	2	2	2	2	2	2	2	2	4	1	1	3	#NULL!	#NULL!	2	2	2	63	10	27	9	24	10	16	-98.172	1
2	2	2	2	2	2	2	2	2	2	2	2	2	2	2	2	2	2	2	2	4	1	1	3	#NULL!	#NULL!	2	2	2	63	10	27	9	24	10	16	-98.172	1
2	2	2	2	2	2	2	2	2	2	2	2	2	2	2	2	2	2	2	2	4	1	1	3	#NULL!	#NULL!	2	2	2	63	10	27	9	24	10	16	-98.172	1
2	2	2	2	2	2	2	2	2	2	2	2	2	2	2	2	2	2	2	2	4	1	1	3	#NULL!	#NULL!	2	2	2	63	10	27	9	24	10	16	-98.172	1
2	2	2	2	2	2	2	2	2	2	2	2	2	2	2	2	2	2	2	2	4	1	1	3	#NULL!	#NULL!	2	2	2	63	10	27	9	24	10	16	-98.172	1
2	2	2	2	2	2	2	2	3	3	2	2	3	3	3	3	3	4	4	4	4	1	1	3	#NULL!	#NULL!	2	1	2	62	15	27	15	26	16	15	-117.258	1
2	2	2	2	2	2	2	2	3	3	2	2	3	3	3	3	3	4	4	4	4	1	1	3	#NULL!	#NULL!	2	1	2	62	15	27	15	26	16	15	-117.258	1
2	2	2	2	2	2	2	2	3	3	2	2	3	3	3	3	3	4	4	4	4	1	1	3	#NULL!	#NULL!	2	1	2	62	15	27	15	26	16	15	-117.258	1
2	2	2	2	2	2	2	2	3	3	2	2	3	3	3	3	3	4	4	4	4	1	1	3	#NULL!	#NULL!	2	1	2	62	15	27	15	26	16	15	-117.258	1
2	2	2	2	2	2	2	2	3	3	2	2	3	3	3	3	3	4	4	4	4	1	1	3	#NULL!	#NULL!	2	1	2	62	15	27	15	26	16	15	-117.258	1
2	2	2	3	3	3	3	2	2	2	2	2	3	2	2	2	2	3	3	3	3	1	1	2	#NULL!	#NULL!	2	1	2	70	11	18	10	28	12	11	-63.9892	1
2	2	2	3	3	3	3	2	2	2	2	2	3	2	2	2	2	3	3	3	3	1	1	2	#NULL!	#NULL!	2	1	2	70	11	18	10	28	12	11	-63.9892	1
2	2	2	3	3	3	3	2	2	2	2	2	3	2	2	2	2	3	3	3	3	1	1	2	#NULL!	#NULL!	2	1	2	70	11	18	10	28	12	11	-63.9892	1
2	2	2	3	3	3	3	2	2	2	2	2	3	2	2	2	2	3	3	3	3	1	1	2	#NULL!	#NULL!	2	1	2	70	11	18	10	28	12	11	-63.9892	1
2	2	2	3	3	3	3	2	2	2	2	2	3	2	2	2	2	3	3	3	3	1	1	2	#NULL!	#NULL!	2	1	2	70	11	18	10	28	12	11	-63.9892	1
2	2	2	2	2	2	3	3	3	2	3	2	4	4	4	4	4	2	3	3	2	1	1	3	15	1800	2	1	2	54	20	21	17	28	10	14	-116.344	1
2	2	2	2	2	2	3	3	3	2	3	2	4	4	4	4	4	2	3	3	2	1	1	3	15	1800	2	1	2	54	20	21	17	28	10	14	-116.344	1
2	2	2	2	2	2	3	3	3	2	3	2	4	4	4	4	4	2	3	3	2	1	1	3	15	1800	2	1	2	54	20	21	17	28	10	14	-116.344	1
2	2	2	2	2	2	3	3	3	2	3	2	4	4	4	4	4	2	3	3	2	1	1	3	15	1800	2	1	2	54	20	21	17	28	10	14	-116.344	1
2	2	2	2	2	2	3	3	3	2	3	2	4	4	4	4	4	2	3	3	2	1	1	3	15	1800	2	1	2	54	20	21	17	28	10	14	-116.344	1
2	3	1	4	1	3	1	3	4	1	2	3	2	4	2	4	2	3	4	2	4	2	1	4	10	1800	1	2	2	53	14	25	15	28	13	16	-81.4408	1
2	3	1	4	1	3	1	3	4	1	2	3	2	4	2	4	2	3	4	2	4	2	1	4	10	1800	1	2	2	53	14	25	15	28	13	16	-81.4408	1
2	3	1	4	1	3	1	3	4	1	2	3	2	4	2	4	2	3	4	2	4	2	1	4	10	1800	1	2	2	53	14	25	15	28	13	16	-81.4408	1
2	3	1	4	1	3	1	3	4	1	2	3	2	4	2	4	2	3	4	2	4	2	1	4	10	1800	1	2	2	53	14	25	15	28	13	16	-81.4408	1
2	3	1	4	1	3	1	3	4	1	2	3	2	4	2	4	2	3	4	2	4	2	1	4	10	1800	1	2	2	53	14	25	15	28	13	16	-81.4408	1
2	3	1	3	2	2	3	2	3	2	3	2	2	3	4	2	4	3	4	2	4	2	1	5	8	2000	2	1	1	58	15	28	16	28	13	16	-87.258	1
2	3	1	3	2	2	3	2	3	2	3	2	2	3	4	2	4	3	4	2	4	2	1	5	8	2000	2	1	1	58	15	28	16	28	13	16	-87.258	1
2	3	1	3	2	2	3	2	3	2	3	2	2	3	4	2	4	3	4	2	4	2	1	5	8	2000	2	1	1	58	15	28	16	28	13	16	-87.258	1
2	3	1	3	2	2	3	2	3	2	3	2	2	3	4	2	4	3	4	2	4	2	1	5	8	2000	2	1	1	58	15	28	16	28	13	16	-87.258	1
2	3	1	3	2	2	3	2	3	2	3	2	2	3	4	2	4	3	4	2	4	2	1	5	8	2000	2	1	1	58	15	28	16	28	13	16	-87.258	1
2	2	3	2	2	3	2	3	2	3	3	2	2	2	2	2	2	2	2	3	4	1	1	3	#NULL!	#NULL!	2	1	2	69	10	20	15	29	11	13	-48.172	1
2	2	3	2	2	3	2	3	2	3	3	2	2	2	2	2	2	2	2	3	4	1	1	3	#NULL!	#NULL!	2	1	2	69	10	20	15	29	11	13	-48.172	1
2	2	3	2	2	3	2	3	2	3	3	2	2	2	2	2	2	2	2	3	4	1	1	3	#NULL!	#NULL!	2	1	2	69	10	20	15	29	11	13	-48.172	1
2	2	3	2	2	3	2	3	2	3	3	2	2	2	2	2	2	2	2	3	4	1	1	3	#NULL!	#NULL!	2	1	2	69	10	20	15	29	11	13	-48.172	1
2	2	3	2	2	3	2	3	2	3	3	2	2	2	2	2	2	2	2	3	4	1	1	3	#NULL!	#NULL!	2	1	2	69	10	20	15	29	11	13	-48.172	1
2	2	3	2	3	2	3	2	3	2	3	2	3	3	2	3	4	3	2	3	2	2	1	4	5	800	2	2	2	53	15	26	13	29	10	17	-72.258	1
2	2	3	2	3	2	3	2	3	2	3	2	3	3	2	3	4	3	2	3	2	2	1	4	5	800	2	2	2	53	15	26	13	29	10	17	-72.258	1
2	2	3	2	3	2	3	2	3	2	3	2	3	3	2	3	4	3	2	3	2	2	1	4	5	800	2	2	2	53	15	26	13	29	10	17	-72.258	1
2	2	3	2	3	2	3	2	3	2	3	2	3	3	2	3	4	3	2	3	2	2	1	4	5	800	2	2	2	53	15	26	13	29	10	17	-72.258	1
2	2	3	2	3	2	3	2	3	2	3	2	3	3	2	3	4	3	2	3	2	2	1	4	5	800	2	2	2	53	15	26	13	29	10	17	-72.258	1
2	2	3	3	2	2	2	3	3	3	3	2	2	2	2	2	2	2	2	3	3	1	1	3	#NULL!	#NULL!	1	1	2	65	10	27	15	30	10	15	-38.172	1
2	2	3	3	2	2	2	3	3	3	3	2	2	2	2	2	2	2	2	3	3	1	1	3	#NULL!	#NULL!	1	1	2	65	10	27	15	30	10	15	-38.172	1
2	2	3	3	2	2	2	3	3	3	3	2	2	2	2	2	2	2	2	3	3	1	1	3	#NULL!	#NULL!	1	1	2	65	10	27	15	30	10	15	-38.172	1
2	2	3	3	2	2	2	3	3	3	3	2	2	2	2	2	2	2	2	3	3	1	1	3	#NULL!	#NULL!	1	1	2	65	10	27	15	30	10	15	-38.172	1
2	2	3	3	2	2	2	3	3	3	3	2	2	2	2	2	2	2	2	3	3	1	1	3	#NULL!	#NULL!	1	1	2	65	10	27	15	30	10	15	-38.172	1
3	2	3	2	3	2	3	2	3	2	3	2	4	3	2	3	4	4	3	4	3	2	1	2	15	1000	1	2	2	50	16	29	15	30	14	16	-61.0752	1
3	2	3	2	3	2	3	2	3	2	3	2	4	3	2	3	4	4	3	4	3	2	1	2	15	1000	1	2	2	50	16	29	15	30	14	16	-61.0752	1
3	2	3	2	3	2	3	2	3	2	3	2	4	3	2	3	4	4	3	4	3	2	1	2	15	1000	1	2	2	50	16	29	15	30	14	16	-61.0752	1
3	2	3	2	3	2	3	2	3	2	3	2	4	3	2	3	4	4	3	4	3	2	1	2	15	1000	1	2	2	50	16	29	15	30	14	16	-61.0752	1
3	2	3	2	3	2	3	2	3	2	3	2	4	3	2	3	4	4	3	4	3	2	1	2	15	1000	1	2	2	50	16	29	15	30	14	16	-61.0752	1
3	3	3	3	3	3	2	2	2	2	2	2	2	2	2	3	2	3	4	4	4	2	1	4	10	2000	2	2	2	52	11	27	20	30	15	17	-41.9892	1
3	3	3	3	3	3	2	2	2	2	2	2	2	2	2	3	2	3	4	4	4	2	1	4	10	2000	2	2	2	52	11	27	20	30	15	17	-41.9892	1
3	3	3	3	3	3	2	2	2	2	2	2	2	2	2	3	2	3	4	4	4	2	1	4	10	2000	2	2	2	52	11	27	20	30	15	17	-41.9892	1
3	3	3	3	3	3	2	2	2	2	2	2	2	2	2	3	2	3	4	4	4	2	1	4	10	2000	2	2	2	52	11	27	20	30	15	17	-41.9892	1
3	3	3	3	3	3	2	2	2	2	2	2	2	2	2	3	2	3	4	4	4	2	1	4	10	2000	2	2	2	52	11	27	20	30	15	17	-41.9892	1
3	3	3	3	3	3	2	2	2	2	2	2	2	3	2	3	3	3	3	3	3	2	1	4	15	2000	2	2	2	57	13	31	17	30	12	17	-49.6236	1
3	3	3	3	3	3	2	2	2	2	2	2	2	3	2	3	3	3	3	3	3	2	1	4	15	2000	2	2	2	57	13	31	17	30	12	17	-49.6236	1
3	3	3	3	3	3	2	2	2	2	2	2	2	3	2	3	3	3	3	3	3	2	1	4	15	2000	2	2	2	57	13	31	17	30	12	17	-49.6236	1
3	3	3	3	3	3	2	2	2	2	2	2	2	3	2	3	3	3	3	3	3	2	1	4	15	2000	2	2	2	57	13	31	17	30	12	17	-49.6236	1
3	3	3	3	3	3	2	2	2	2	2	2	2	3	2	3	3	3	3	3	3	2	1	4	15	2000	2	2	2	57	13	31	17	30	12	17	-49.6236	1
2	3	2	3	2	3	2	3	2	3	2	3	3	4	2	3	4	4	3	4	3	2	1	2	10	2000	2	2	1	58	16	31	17	30	14	18	-61.0752	1
2	3	2	3	2	3	2	3	2	3	2	3	3	4	2	3	4	4	3	4	3	2	1	2	10	2000	2	2	1	58	16	31	17	30	14	18	-61.0752	1
2	3	2	3	2	3	2	3	2	3	2	3	3	4	2	3	4	4	3	4	3	2	1	2	10	2000	2	2	1	58	16	31	17	30	14	18	-61.0752	1
2	3	2	3	2	3	2	3	2	3	2	3	3	4	2	3	4	4	3	4	3	2	1	2	10	2000	2	2	1	58	16	31	17	30	14	18	-61.0752	1
2	3	2	3	2	3	2	3	2	3	2	3	3	4	2	3	4	4	3	4	3	2	1	2	10	2000	2	2	1	58	16	31	17	30	14	18	-61.0752	1
3	3	3	3	3	3	2	2	2	2	2	2	3	3	4	4	4	4	4	3	3	1	1	3	#NULL!	#NULL!	2	1	2	55	18	32	20	30	14	18	-68.7096	1
3	3	3	3	3	3	2	2	2	2	2	2	3	3	4	4	4	4	4	3	3	1	1	3	#NULL!	#NULL!	2	1	2	55	18	32	20	30	14	18	-68.7096	1
3	3	3	3	3	3	2	2	2	2	2	2	3	3	4	4	4	4	4	3	3	1	1	3	#NULL!	#NULL!	2	1	2	55	18	32	20	30	14	18	-68.7096	1
3	3	3	3	3	3	2	2	2	2	2	2	3	3	4	4	4	4	4	3	3	1	1	3	#NULL!	#NULL!	2	1	2	55	18	32	20	30	14	18	-68.7096	1
3	3	3	3	3	3	2	2	2	2	2	2	3	3	4	4	4	4	4	3	3	1	1	3	#NULL!	#NULL!	2	1	2	55	18	32	20	30	14	18	-68.7096	1
3	2	3	2	2	3	2	3	2	3	3	3	2	2	2	2	2	2	3	3	3	1	1	2	13	1600	2	2	2	56	10	21	17	31	11	12	-28.172	1
3	2	3	2	2	3	2	3	2	3	3	3	2	2	2	2	2	2	3	3	3	1	1	2	13	1600	2	2	2	56	10	21	17	31	11	12	-28.172	1
3	2	3	2	2	3	2	3	2	3	3	3	2	2	2	2	2	2	3	3	3	1	1	2	13	1600	2	2	2	56	10	21	17	31	11	12	-28.172	1
3	2	3	2	2	3	2	3	2	3	3	3	2	2	2	2	2	2	3	3	3	1	1	2	13	1600	2	2	2	56	10	21	17	31	11	12	-28.172	1
3	2	3	2	2	3	2	3	2	3	3	3	2	2	2	2	2	2	3	3	3	1	1	2	13	1600	2	2	2	56	10	21	17	31	11	12	-28.172	1
2	3	3	2	2	2	2	3	3	3	3	3	2	2	2	2	2	3	3	3	3	1	1	3	#NULL!	#NULL!	2	2	2	65	10	27	18	31	12	15	-28.172	1
2	3	3	2	2	2	2	3	3	3	3	3	2	2	2	2	2	3	3	3	3	1	1	3	#NULL!	#NULL!	2	2	2	65	10	27	18	31	12	15	-28.172	1
2	3	3	2	2	2	2	3	3	3	3	3	2	2	2	2	2	3	3	3	3	1	1	3	#NULL!	#NULL!	2	2	2	65	10	27	18	31	12	15	-28.172	1
2	3	3	2	2	2	2	3	3	3	3	3	2	2	2	2	2	3	3	3	3	1	1	3	#NULL!	#NULL!	2	2	2	65	10	27	18	31	12	15	-28.172	1
2	3	3	2	2	2	2	3	3	3	3	3	2	2	2	2	2	3	3	3	3	1	1	3	#NULL!	#NULL!	2	2	2	65	10	27	18	31	12	15	-28.172	1
3	2	3	2	3	2	3	2	3	2	3	3	3	2	3	3	2	3	2	3	4	1	#NULL!	4	5	#NULL!	1	2	2	53	13	31	14	31	12	15	-36.6236	1
3	2	3	2	3	2	3	2	3	2	3	3	3	2	3	3	2	3	2	3	4	1	#NULL!	4	5	#NULL!	1	2	2	53	13	31	14	31	12	15	-36.6236	1
3	2	3	2	3	2	3	2	3	2	3	3	3	2	3	3	2	3	2	3	4	1	#NULL!	4	5	#NULL!	1	2	2	53	13	31	14	31	12	15	-36.6236	1
3	2	3	2	3	2	3	2	3	2	3	3	3	2	3	3	2	3	2	3	4	1	#NULL!	4	5	#NULL!	1	2	2	53	13	31	14	31	12	15	-36.6236	1
3	2	3	2	3	2	3	2	3	2	3	3	3	2	3	3	2	3	2	3	4	1	#NULL!	4	5	#NULL!	1	2	2	53	13	31	14	31	12	15	-36.6236	1
3	2	2	2	2	2	3	3	3	3	3	3	2	3	2	2	2	4	4	3	3	1	1	4	#NULL!	#NULL!	1	1	2	70	11	30	18	31	14	16	-30.9892	1
3	2	2	2	2	2	3	3	3	3	3	3	2	3	2	2	2	4	4	3	3	1	1	4	#NULL!	#NULL!	1	1	2	70	11	30	18	31	14	16	-30.9892	1
3	2	2	2	2	2	3	3	3	3	3	3	2	3	2	2	2	4	4	3	3	1	1	4	#NULL!	#NULL!	1	1	2	70	11	30	18	31	14	16	-30.9892	1
3	2	2	2	2	2	3	3	3	3	3	3	2	3	2	2	2	4	4	3	3	1	1	4	#NULL!	#NULL!	1	1	2	70	11	30	18	31	14	16	-30.9892	1
3	2	2	2	2	2	3	3	3	3	3	3	2	3	2	2	2	4	4	3	3	1	1	4	#NULL!	#NULL!	1	1	2	70	11	30	18	31	14	16	-30.9892	1
2	3	2	4	2	3	2	3	2	3	2	3	3	2	4	2	4	4	3	4	3	2	1	4	10	1600	2	1	2	61	15	27	19	31	14	17	-42.258	1
2	3	2	4	2	3	2	3	2	3	2	3	3	2	4	2	4	4	3	4	3	2	1	4	10	1600	2	1	2	61	15	27	19	31	14	17	-42.258	1
2	3	2	4	2	3	2	3	2	3	2	3	3	2	4	2	4	4	3	4	3	2	1	4	10	1600	2	1	2	61	15	27	19	31	14	17	-42.258	1
2	3	2	4	2	3	2	3	2	3	2	3	3	2	4	2	4	4	3	4	3	2	1	4	10	1600	2	1	2	61	15	27	19	31	14	17	-42.258	1
2	3	2	4	2	3	2	3	2	3	2	3	3	2	4	2	4	4	3	4	3	2	1	4	10	1600	2	1	2	61	15	27	19	31	14	17	-42.258	1
3	4	1	3	2	4	2	3	1	3	2	3	3	5	2	4	2	4	5	3	2	2	1	7	14	2000	2	2	2	58	16	30	17	31	14	17	-45.0752	1
3	4	1	3	2	4	2	3	1	3	2	3	3	5	2	4	2	4	5	3	2	2	1	7	14	2000	2	2	2	58	16	30	17	31	14	17	-45.0752	1
3	4	1	3	2	4	2	3	1	3	2	3	3	5	2	4	2	4	5	3	2	2	1	7	14	2000	2	2	2	58	16	30	17	31	14	17	-45.0752	1
3	4	1	3	2	4	2	3	1	3	2	3	3	5	2	4	2	4	5	3	2	2	1	7	14	2000	2	2	2	58	16	30	17	31	14	17	-45.0752	1
3	4	1	3	2	4	2	3	1	3	2	3	3	5	2	4	2	4	5	3	2	2	1	7	14	2000	2	2	2	58	16	30	17	31	14	17	-45.0752	1
3	2	3	2	3	2	4	2	3	2	3	2	3	5	3	4	3	5	4	3	4	1	2	3	#NULL!	#NULL!	2	1	1	81	18	28	17	31	16	17	-50.7096	1
3	2	3	2	3	2	4	2	3	2	3	2	3	5	3	4	3	5	4	3	4	1	2	3	#NULL!	#NULL!	2	1	1	81	18	28	17	31	16	17	-50.7096	1
3	2	3	2	3	2	4	2	3	2	3	2	3	5	3	4	3	5	4	3	4	1	2	3	#NULL!	#NULL!	2	1	1	81	18	28	17	31	16	17	-50.7096	1
3	2	3	2	3	2	4	2	3	2	3	2	3	5	3	4	3	5	4	3	4	1	2	3	#NULL!	#NULL!	2	1	1	81	18	28	17	31	16	17	-50.7096	1
3	2	3	2	3	2	4	2	3	2	3	2	3	5	3	4	3	5	4	3	4	1	2	3	#NULL!	#NULL!	2	1	1	81	18	28	17	31	16	17	-50.7096	1
3	3	3	2	3	2	2	3	3	2	3	2	2	2	3	2	2	2	2	4	4	2	1	4	15	1900	2	1	2	55	11	#NULL!	18	31	12	18	-30.9892	1
3	3	3	2	3	2	2	3	3	2	3	2	2	2	3	2	2	2	2	4	4	2	1	4	15	1900	2	1	2	55	11	#NULL!	18	31	12	18	-30.9892	1
3	3	3	2	3	2	2	3	3	2	3	2	2	2	3	2	2	2	2	4	4	2	1	4	15	1900	2	1	2	55	11	#NULL!	18	31	12	18	-30.9892	1
3	3	3	2	3	2	2	3	3	2	3	2	2	2	3	2	2	2	2	4	4	2	1	4	15	1900	2	1	2	55	11	#NULL!	18	31	12	18	-30.9892	1
3	3	3	2	3	2	2	3	3	2	3	2	2	2	3	2	2	2	2	4	4	2	1	4	15	1900	2	1	2	55	11	#NULL!	18	31	12	18	-30.9892	1
3	3	3	2	2	3	2	3	3	2	3	2	3	3	4	4	3	3	3	4	4	1	1	3	13	1700	2	2	2	57	17	33	17	31	14	18	-47.8924	1
3	3	3	2	2	3	2	3	3	2	3	2	3	3	4	4	3	3	3	4	4	1	1	3	13	1700	2	2	2	57	17	33	17	31	14	18	-47.8924	1
3	3	3	2	2	3	2	3	3	2	3	2	3	3	4	4	3	3	3	4	4	1	1	3	13	1700	2	2	2	57	17	33	17	31	14	18	-47.8924	1
3	3	3	2	2	3	2	3	3	2	3	2	3	3	4	4	3	3	3	4	4	1	1	3	13	1700	2	2	2	57	17	33	17	31	14	18	-47.8924	1
3	3	3	2	2	3	2	3	3	2	3	2	3	3	4	4	3	3	3	4	4	1	1	3	13	1700	2	2	2	57	17	33	17	31	14	18	-47.8924	1
2	3	2	3	2	3	2	3	2	4	2	3	3	4	5	3	4	3	4	3	5	2	2	4	13	1000	2	2	2	52	19	35	21	31	15	18	-53.5268	1
2	3	2	3	2	3	2	3	2	4	2	3	3	4	5	3	4	3	4	3	5	2	2	4	13	1000	2	2	2	52	19	35	21	31	15	18	-53.5268	1
2	3	2	3	2	3	2	3	2	4	2	3	3	4	5	3	4	3	4	3	5	2	2	4	13	1000	2	2	2	52	19	35	21	31	15	18	-53.5268	1
2	3	2	3	2	3	2	3	2	4	2	3	3	4	5	3	4	3	4	3	5	2	2	4	13	1000	2	2	2	52	19	35	21	31	15	18	-53.5268	1
2	3	2	3	2	3	2	3	2	4	2	3	3	4	5	3	4	3	4	3	5	2	2	4	13	1000	2	2	2	52	19	35	21	31	15	18	-53.5268	1
2	2	3	3	3	2	2	3	3	3	3	3	2	2	2	2	2	3	3	3	3	1	2	5	30	2000	2	1	2	72	10	25	10	32	12	11	-18.172	1
2	2	3	3	3	2	2	3	3	3	3	3	2	2	2	2	2	3	3	3	3	1	2	5	30	2000	2	1	2	72	10	25	10	32	12	11	-18.172	1
2	2	3	3	3	2	2	3	3	3	3	3	2	2	2	2	2	3	3	3	3	1	2	5	30	2000	2	1	2	72	10	25	10	32	12	11	-18.172	1
2	2	3	3	3	2	2	3	3	3	3	3	2	2	2	2	2	3	3	3	3	1	2	5	30	2000	2	1	2	72	10	25	10	32	12	11	-18.172	1
2	2	3	3	3	2	2	3	3	3	3	3	2	2	2	2	2	3	3	3	3	1	2	5	30	2000	2	1	2	72	10	25	10	32	12	11	-18.172	1
3	2	4	2	3	2	4	2	3	2	3	2	4	2	3	2	4	3	4	3	5	2	1	4	3	1000	2	2	2	53	15	27	16	32	15	16	-27.258	1
3	2	4	2	3	2	4	2	3	2	3	2	4	2	3	2	4	3	4	3	5	2	1	4	3	1000	2	2	2	53	15	27	16	32	15	16	-27.258	1
3	2	4	2	3	2	4	2	3	2	3	2	4	2	3	2	4	3	4	3	5	2	1	4	3	1000	2	2	2	53	15	27	16	32	15	16	-27.258	1
3	2	4	2	3	2	4	2	3	2	3	2	4	2	3	2	4	3	4	3	5	2	1	4	3	1000	2	2	2	53	15	27	16	32	15	16	-27.258	1
3	2	4	2	3	2	4	2	3	2	3	2	4	2	3	2	4	3	4	3	5	2	1	4	3	1000	2	2	2	53	15	27	16	32	15	16	-27.258	1
2	3	4	2	3	2	3	2	4	2	3	2	3	4	2	3	4	4	5	3	4	2	1	3	10	1600	1	1	2	52	16	31	16	32	16	17	-29.0752	1
2	3	4	2	3	2	3	2	4	2	3	2	3	4	2	3	4	4	5	3	4	2	1	3	10	1600	1	1	2	52	16	31	16	32	16	17	-29.0752	1
2	3	4	2	3	2	3	2	4	2	3	2	3	4	2	3	4	4	5	3	4	2	1	3	10	1600	1	1	2	52	16	31	16	32	16	17	-29.0752	1
2	3	4	2	3	2	3	2	4	2	3	2	3	4	2	3	4	4	5	3	4	2	1	3	10	1600	1	1	2	52	16	31	16	32	16	17	-29.0752	1
2	3	4	2	3	2	3	2	4	2	3	2	3	4	2	3	4	4	5	3	4	2	1	3	10	1600	1	1	2	52	16	31	16	32	16	17	-29.0752	1
3	2	4	2	3	3	2	3	2	3	2	3	4	3	3	4	3	3	4	3	4	2	2	3	10	1000	2	1	1	60	17	32	17	32	14	17	-30.8924	1
3	2	4	2	3	3	2	3	2	3	2	3	4	3	3	4	3	3	4	3	4	2	2	3	10	1000	2	1	1	60	17	32	17	32	14	17	-30.8924	1
3	2	4	2	3	3	2	3	2	3	2	3	4	3	3	4	3	3	4	3	4	2	2	3	10	1000	2	1	1	60	17	32	17	32	14	17	-30.8924	1
3	2	4	2	3	3	2	3	2	3	2	3	4	3	3	4	3	3	4	3	4	2	2	3	10	1000	2	1	1	60	17	32	17	32	14	17	-30.8924	1
3	2	4	2	3	3	2	3	2	3	2	3	4	3	3	4	3	3	4	3	4	2	2	3	10	1000	2	1	1	60	17	32	17	32	14	17	-30.8924	1
2	3	2	4	2	3	4	2	3	2	3	2	3	5	3	5	3	4	3	5	3	2	1	4	9	800	1	2	2	54	19	27	17	32	15	17	-34.5268	1
2	3	2	4	2	3	4	2	3	2	3	2	3	5	3	5	3	4	3	5	3	2	1	4	9	800	1	2	2	54	19	27	17	32	15	17	-34.5268	1
2	3	2	4	2	3	4	2	3	2	3	2	3	5	3	5	3	4	3	5	3	2	1	4	9	800	1	2	2	54	19	27	17	32	15	17	-34.5268	1
2	3	2	4	2	3	4	2	3	2	3	2	3	5	3	5	3	4	3	5	3	2	1	4	9	800	1	2	2	54	19	27	17	32	15	17	-34.5268	1
2	3	2	4	2	3	4	2	3	2	3	2	3	5	3	5	3	4	3	5	3	2	1	4	9	800	1	2	2	54	19	27	17	32	15	17	-34.5268	1
2	3	4	3	2	3	2	3	2	3	2	3	4	3	4	3	4	3	4	5	3	2	1	2	10	500	1	2	2	51	18	30	16	32	15	18	-32.7096	1
2	3	4	3	2	3	2	3	2	3	2	3	4	3	4	3	4	3	4	5	3	2	1	2	10	500	1	2	2	51	18	30	16	32	15	18	-32.7096	1
2	3	4	3	2	3	2	3	2	3	2	3	4	3	4	3	4	3	4	5	3	2	1	2	10	500	1	2	2	51	18	30	16	32	15	18	-32.7096	1
2	3	4	3	2	3	2	3	2	3	2	3	4	3	4	3	4	3	4	5	3	2	1	2	10	500	1	2	2	51	18	30	16	32	15	18	-32.7096	1
2	3	4	3	2	3	2	3	2	3	2	3	4	3	4	3	4	3	4	5	3	2	1	2	10	500	1	2	2	51	18	30	16	32	15	18	-32.7096	1
2	3	4	2	3	2	3	2	3	2	3	3	3	2	4	3	4	4	5	3	5	2	1	4	14	1080	2	2	2	53	16	34	17	32	17	19	-29.0752	1
2	3	4	2	3	2	3	2	3	2	3	3	3	2	4	3	4	4	5	3	5	2	1	4	14	1080	2	2	2	53	16	34	17	32	17	19	-29.0752	1
2	3	4	2	3	2	3	2	3	2	3	3	3	2	4	3	4	4	5	3	5	2	1	4	14	1080	2	2	2	53	16	34	17	32	17	19	-29.0752	1
2	3	4	2	3	2	3	2	3	2	3	3	3	2	4	3	4	4	5	3	5	2	1	4	14	1080	2	2	2	53	16	34	17	32	17	19	-29.0752	1
2	3	4	2	3	2	3	2	3	2	3	3	3	2	4	3	4	4	5	3	5	2	1	4	14	1080	2	2	2	53	16	34	17	32	17	19	-29.0752	1
2	3	2	4	2	3	2	4	2	3	2	3	3	4	5	3	4	3	4	4	2	1	1	#NULL!	8	1500	2	2	2	61	19	34	12	32	13	19	-34.5268	1
2	3	2	4	2	3	2	4	2	3	2	3	3	4	5	3	4	3	4	4	2	1	1	#NULL!	8	1500	2	2	2	61	19	34	12	32	13	19	-34.5268	1
2	3	2	4	2	3	2	4	2	3	2	3	3	4	5	3	4	3	4	4	2	1	1	#NULL!	8	1500	2	2	2	61	19	34	12	32	13	19	-34.5268	1
2	3	2	4	2	3	2	4	2	3	2	3	3	4	5	3	4	3	4	4	2	1	1	#NULL!	8	1500	2	2	2	61	19	34	12	32	13	19	-34.5268	1
2	3	2	4	2	3	2	4	2	3	2	3	3	4	5	3	4	3	4	4	2	1	1	#NULL!	8	1500	2	2	2	61	19	34	12	32	13	19	-34.5268	1
3	3	3	2	2	3	2	3	3	3	3	3	2	2	2	2	2	2	2	3	3	1	1	3	#NULL!	#NULL!	2	2	2	73	10	24	15	33	10	13	-8.172	1
3	3	3	2	2	3	2	3	3	3	3	3	2	2	2	2	2	2	2	3	3	1	1	3	#NULL!	#NULL!	2	2	2	73	10	24	15	33	10	13	-8.172	1
3	3	3	2	2	3	2	3	3	3	3	3	2	2	2	2	2	2	2	3	3	1	1	3	#NULL!	#NULL!	2	2	2	73	10	24	15	33	10	13	-8.172	1
3	3	3	2	2	3	2	3	3	3	3	3	2	2	2	2	2	2	2	3	3	1	1	3	#NULL!	#NULL!	2	2	2	73	10	24	15	33	10	13	-8.172	1
3	3	3	2	2	3	2	3	3	3	3	3	2	2	2	2	2	2	2	3	3	1	1	3	#NULL!	#NULL!	2	2	2	73	10	24	15	33	10	13	-8.172	1
2	3	2	4	2	4	2	3	2	4	2	3	3	4	2	4	3	4	5	3	5	2	1	4	7	950	1	2	2	60	16	27	16	33	17	15	-13.0752	1
2	3	2	4	2	4	2	3	2	4	2	3	3	4	2	4	3	4	5	3	5	2	1	4	7	950	1	2	2	60	16	27	16	33	17	15	-13.0752	1
2	3	2	4	2	4	2	3	2	4	2	3	3	4	2	4	3	4	5	3	5	2	1	4	7	950	1	2	2	60	16	27	16	33	17	15	-13.0752	1
2	3	2	4	2	4	2	3	2	4	2	3	3	4	2	4	3	4	5	3	5	2	1	4	7	950	1	2	2	60	16	27	16	33	17	15	-13.0752	1
2	3	2	4	2	4	2	3	2	4	2	3	3	4	2	4	3	4	5	3	5	2	1	4	7	950	1	2	2	60	16	27	16	33	17	15	-13.0752	1
3	2	4	2	3	2	3	2	3	2	3	4	3	4	2	4	5	3	4	2	4	2	1	3	7	850	2	2	2	51	18	34	16	33	13	16	-14.7096	1
3	2	4	2	3	2	3	2	3	2	3	4	3	4	2	4	5	3	4	2	4	2	1	3	7	850	2	2	2	51	18	34	16	33	13	16	-14.7096	1
3	2	4	2	3	2	3	2	3	2	3	4	3	4	2	4	5	3	4	2	4	2	1	3	7	850	2	2	2	51	18	34	16	33	13	16	-14.7096	1
3	2	4	2	3	2	3	2	3	2	3	4	3	4	2	4	5	3	4	2	4	2	1	3	7	850	2	2	2	51	18	34	16	33	13	16	-14.7096	1
3	2	4	2	3	2	3	2	3	2	3	4	3	4	2	4	5	3	4	2	4	2	1	3	7	850	2	2	2	51	18	34	16	33	13	16	-14.7096	1
2	4	2	4	2	3	2	4	2	3	2	3	3	4	2	4	2	3	4	5	2	2	1	3	5	1000	1	2	2	49	15	30	15	33	14	17	-12.258	1
3	3	3	3	2	2	2	3	3	3	3	3	3	3	3	3	3	3	4	3	4	1	1	3	#NULL!	#NULL!	2	1	2	55	15	32	17	33	14	17	-12.258	1
2	4	2	4	2	3	2	4	2	3	2	3	3	4	2	4	2	3	4	5	2	2	1	3	5	1000	1	2	2	49	15	30	15	33	14	17	-12.258	1
3	3	3	3	2	2	2	3	3	3	3	3	3	3	3	3	3	3	4	3	4	1	1	3	#NULL!	#NULL!	2	1	2	55	15	32	17	33	14	17	-12.258	1
2	4	2	4	2	3	2	4	2	3	2	3	3	4	2	4	2	3	4	5	2	2	1	3	5	1000	1	2	2	49	15	30	15	33	14	17	-12.258	1
3	3	3	3	2	2	2	3	3	3	3	3	3	3	3	3	3	3	4	3	4	1	1	3	#NULL!	#NULL!	2	1	2	55	15	32	17	33	14	17	-12.258	1
2	4	2	4	2	3	2	4	2	3	2	3	3	4	2	4	2	3	4	5	2	2	1	3	5	1000	1	2	2	49	15	30	15	33	14	17	-12.258	1
3	3	3	3	2	2	2	3	3	3	3	3	3	3	3	3	3	3	4	3	4	1	1	3	#NULL!	#NULL!	2	1	2	55	15	32	17	33	14	17	-12.258	1
2	4	2	4	2	3	2	4	2	3	2	3	3	4	2	4	2	3	4	5	2	2	1	3	5	1000	1	2	2	49	15	30	15	33	14	17	-12.258	1
3	3	3	3	2	2	2	3	3	3	3	3	3	3	3	3	3	3	4	3	4	1	1	3	#NULL!	#NULL!	2	1	2	55	15	32	17	33	14	17	-12.258	1
2	3	4	2	2	4	2	3	2	4	2	3	2	3	4	2	4	4	5	3	5	2	1	4	9	1600	2	2	1	49	15	35	15	33	17	18	-12.258	1
3	3	3	3	3	2	2	2	3	3	3	3	3	3	3	3	3	3	3	3	4	2	1	3	12	1000	2	2	2	53	15	31	20	33	13	18	-12.258	1
3	2	3	3	3	2	2	3	3	3	3	3	3	3	3	3	3	4	4	4	3	2	1	3	3	1600	1	2	2	50	15	36	15	33	15	18	-12.258	1
2	3	4	2	2	4	2	3	2	4	2	3	2	3	4	2	4	4	5	3	5	2	1	4	9	1600	2	2	1	49	15	35	15	33	17	18	-12.258	1
3	3	3	3	3	2	2	2	3	3	3	3	3	3	3	3	3	3	3	3	4	2	1	3	12	1000	2	2	2	53	15	31	20	33	13	18	-12.258	1
3	2	3	3	3	2	2	3	3	3	3	3	3	3	3	3	3	4	4	4	3	2	1	3	3	1600	1	2	2	50	15	36	15	33	15	18	-12.258	1
2	3	4	2	2	4	2	3	2	4	2	3	2	3	4	2	4	4	5	3	5	2	1	4	9	1600	2	2	1	49	15	35	15	33	17	18	-12.258	1
3	3	3	3	3	2	2	2	3	3	3	3	3	3	3	3	3	3	3	3	4	2	1	3	12	1000	2	2	2	53	15	31	20	33	13	18	-12.258	1
3	2	3	3	3	2	2	3	3	3	3	3	3	3	3	3	3	4	4	4	3	2	1	3	3	1600	1	2	2	50	15	36	15	33	15	18	-12.258	1
2	3	4	2	2	4	2	3	2	4	2	3	2	3	4	2	4	4	5	3	5	2	1	4	9	1600	2	2	1	49	15	35	15	33	17	18	-12.258	1
3	3	3	3	3	2	2	2	3	3	3	3	3	3	3	3	3	3	3	3	4	2	1	3	12	1000	2	2	2	53	15	31	20	33	13	18	-12.258	1
3	2	3	3	3	2	2	3	3	3	3	3	3	3	3	3	3	4	4	4	3	2	1	3	3	1600	1	2	2	50	15	36	15	33	15	18	-12.258	1
2	3	4	2	2	4	2	3	2	4	2	3	2	3	4	2	4	4	5	3	5	2	1	4	9	1600	2	2	1	49	15	35	15	33	17	18	-12.258	1
3	3	3	3	3	2	2	2	3	3	3	3	3	3	3	3	3	3	3	3	4	2	1	3	12	1000	2	2	2	53	15	31	20	33	13	18	-12.258	1
3	2	3	3	3	2	2	3	3	3	3	3	3	3	3	3	3	4	4	4	3	2	1	3	3	1600	1	2	2	50	15	36	15	33	15	18	-12.258	1
2	3	4	2	4	2	4	2	3	2	3	2	3	4	5	2	4	3	4	2	5	2	2	4	7	1000	2	2	2	59	18	33	16	33	14	18	-14.7096	1
2	3	4	2	4	2	4	2	3	2	3	2	3	4	5	2	4	3	4	2	5	2	2	4	7	1000	2	2	2	59	18	33	16	33	14	18	-14.7096	1
2	3	4	2	4	2	4	2	3	2	3	2	3	4	5	2	4	3	4	2	5	2	2	4	7	1000	2	2	2	59	18	33	16	33	14	18	-14.7096	1
2	3	4	2	4	2	4	2	3	2	3	2	3	4	5	2	4	3	4	2	5	2	2	4	7	1000	2	2	2	59	18	33	16	33	14	18	-14.7096	1
2	3	4	2	4	2	4	2	3	2	3	2	3	4	5	2	4	3	4	2	5	2	2	4	7	1000	2	2	2	59	18	33	16	33	14	18	-14.7096	1
2	3	4	2	3	4	2	3	2	3	3	2	4	5	3	4	5	4	5	3	5	2	1	5	14	1800	2	2	1	56	21	33	19	33	17	18	-17.1612	1
2	3	4	2	3	4	2	3	2	3	3	2	4	5	3	4	5	4	5	3	5	2	1	5	14	1800	2	2	1	56	21	33	19	33	17	18	-17.1612	1
2	3	4	2	3	4	2	3	2	3	3	2	4	5	3	4	5	4	5	3	5	2	1	5	14	1800	2	2	1	56	21	33	19	33	17	18	-17.1612	1
2	3	4	2	3	4	2	3	2	3	3	2	4	5	3	4	5	4	5	3	5	2	1	5	14	1800	2	2	1	56	21	33	19	33	17	18	-17.1612	2
2	3	4	2	3	4	2	3	2	3	3	2	4	5	3	4	5	4	5	3	5	2	1	5	14	1800	2	2	1	56	21	33	19	33	17	18	-17.1612	2
2	3	4	2	3	4	2	3	2	3	2	3	2	4	2	3	4	4	3	5	3	2	1	3	16	1000	1	1	1	50	15	36	17	33	15	20	-12.258	2
2	3	4	2	3	4	2	3	2	3	2	3	2	4	2	3	4	4	3	5	3	2	1	3	16	1000	1	1	1	50	15	36	17	33	15	20	-12.258	2
2	3	4	2	3	4	2	3	2	3	2	3	2	4	2	3	4	4	3	5	3	2	1	3	16	1000	1	1	1	50	15	36	17	33	15	20	-12.258	2
2	3	4	2	3	4	2	3	2	3	2	3	2	4	2	3	4	4	3	5	3	2	1	3	16	1000	1	1	1	50	15	36	17	33	15	20	-12.258	2
2	3	4	2	3	4	2	3	2	3	2	3	2	4	2	3	4	4	3	5	3	2	1	3	16	1000	1	1	1	50	15	36	17	33	15	20	-12.258	2
2	4	2	4	2	4	2	3	2	4	2	3	2	3	4	2	3	4	5	3	5	2	1	2	9	800	2	1	2	57	14	29	18	34	17	13	2.5592	2
2	4	2	4	2	4	2	3	2	4	2	3	2	3	4	2	3	4	5	3	5	2	1	2	9	800	2	1	2	57	14	29	18	34	17	13	2.5592	2
2	4	2	4	2	4	2	3	2	4	2	3	2	3	4	2	3	4	5	3	5	2	1	2	9	800	2	1	2	57	14	29	18	34	17	13	2.5592	2
2	4	2	4	2	4	2	3	2	4	2	3	2	3	4	2	3	4	5	3	5	2	1	2	9	800	2	1	2	57	14	29	18	34	17	13	2.5592	2
2	4	2	4	2	4	2	3	2	4	2	3	2	3	4	2	3	4	5	3	5	2	1	2	9	800	2	1	2	57	14	29	18	34	17	13	2.5592	2
2	3	4	2	3	2	4	2	3	4	2	3	4	5	3	4	3	3	4	2	4	2	1	6	14	2500	2	#NULL!	2	57	19	32	17	34	13	15	3.4732	2
2	3	4	2	3	2	4	2	3	4	2	3	4	5	3	4	3	3	4	2	4	2	1	6	14	2500	2	#NULL!	2	57	19	32	17	34	13	15	3.4732	2
2	3	4	2	3	2	4	2	3	4	2	3	4	5	3	4	3	3	4	2	4	2	1	6	14	2500	2	#NULL!	2	57	19	32	17	34	13	15	3.4732	2
2	3	4	2	3	2	4	2	3	4	2	3	4	5	3	4	3	3	4	2	4	2	1	6	14	2500	2	#NULL!	2	57	19	32	17	34	13	15	3.4732	2
2	3	4	2	3	2	4	2	3	4	2	3	4	5	3	4	3	3	4	2	4	2	1	6	14	2500	2	#NULL!	2	57	19	32	17	34	13	15	3.4732	2
2	2	3	3	3	3	3	3	3	3	3	3	2	2	2	2	2	4	3	3	3	1	1	3	#NULL!	#NULL!	2	1	2	53	10	27	18	34	13	17	1.828	2
2	2	3	3	3	3	3	3	3	3	3	3	2	2	2	2	2	4	3	3	3	1	1	3	#NULL!	#NULL!	2	1	2	53	10	27	18	34	13	17	1.828	2
2	2	3	3	3	3	3	3	3	3	3	3	2	2	2	2	2	4	3	3	3	1	1	3	#NULL!	#NULL!	2	1	2	53	10	27	18	34	13	17	1.828	2
2	2	3	3	3	3	3	3	3	3	3	3	2	2	2	2	2	4	3	3	3	1	1	3	#NULL!	#NULL!	2	1	2	53	10	27	18	34	13	17	1.828	2
2	2	3	3	3	3	3	3	3	3	3	3	2	2	2	2	2	4	3	3	3	1	1	3	#NULL!	#NULL!	2	1	2	53	10	27	18	34	13	17	1.828	2
3	3	3	2	3	3	3	3	3	3	3	2	3	3	3	2	2	3	3	4	4	2	1	4	16	2000	2	2	2	53	13	36	15	34	14	17	2.3764	2
3	3	3	2	3	3	3	3	3	3	3	2	3	3	3	2	2	3	3	4	4	2	1	4	16	2000	2	2	2	53	13	36	15	34	14	17	2.3764	2
3	3	3	2	3	3	3	3	3	3	3	2	3	3	3	2	2	3	3	4	4	2	1	4	16	2000	2	2	2	53	13	36	15	34	14	17	2.3764	2
3	3	3	2	3	3	3	3	3	3	3	2	3	3	3	2	2	3	3	4	4	2	1	4	16	2000	2	2	2	53	13	36	15	34	14	17	2.3764	2
3	3	3	2	3	3	3	3	3	3	3	2	3	3	3	2	2	3	3	4	4	2	1	4	16	2000	2	2	2	53	13	36	15	34	14	17	2.3764	2
2	3	4	2	4	2	4	1	3	4	3	2	3	5	2	3	5	3	4	3	5	2	1	3	7	1000	1	2	2	60	18	34	16	34	15	17	3.2904	2
2	3	4	2	4	2	4	1	3	4	3	2	3	5	2	3	5	3	4	3	5	2	1	3	7	1000	1	2	2	60	18	34	16	34	15	17	3.2904	2
2	3	4	2	4	2	4	1	3	4	3	2	3	5	2	3	5	3	4	3	5	2	1	3	7	1000	1	2	2	60	18	34	16	34	15	17	3.2904	2
2	3	4	2	4	2	4	1	3	4	3	2	3	5	2	3	5	3	4	3	5	2	1	3	7	1000	1	2	2	60	18	34	16	34	15	17	3.2904	2
2	3	4	2	4	2	4	1	3	4	3	2	3	5	2	3	5	3	4	3	5	2	1	3	7	1000	1	2	2	60	18	34	16	34	15	17	3.2904	2
3	3	3	3	2	2	3	3	3	3	3	3	3	3	3	3	3	4	4	3	3	2	1	4	10	2200	2	2	2	51	15	36	20	34	14	18	2.742	2
3	3	3	3	2	2	3	3	3	3	3	3	3	3	3	3	3	4	4	3	3	2	1	4	10	2200	2	2	2	51	15	36	20	34	14	18	2.742	2
3	3	3	3	2	2	3	3	3	3	3	3	3	3	3	3	3	4	4	3	3	2	1	4	10	2200	2	2	2	51	15	36	20	34	14	18	2.742	2
3	3	3	3	2	2	3	3	3	3	3	3	3	3	3	3	3	4	4	3	3	2	1	4	10	2200	2	2	2	51	15	36	20	34	14	18	2.742	2
3	3	3	3	2	2	3	3	3	3	3	3	3	3	3	3	3	4	4	3	3	2	1	4	10	2200	2	2	2	51	15	36	20	34	14	18	2.742	2
2	4	2	4	2	4	2	3	4	2	3	2	3	4	2	4	3	3	5	3	5	1	1	4	8	1000	2	2	1	63	16	30	17	34	16	18	2.9248	2
2	4	2	4	2	4	2	3	4	2	3	2	3	4	2	4	3	3	5	3	5	1	1	4	8	1000	2	2	1	63	16	30	17	34	16	18	2.9248	2
2	4	2	4	2	4	2	3	4	2	3	2	3	4	2	4	3	3	5	3	5	1	1	4	8	1000	2	2	1	63	16	30	17	34	16	18	2.9248	2
2	4	2	4	2	4	2	3	4	2	3	2	3	4	2	4	3	3	5	3	5	1	1	4	8	1000	2	2	1	63	16	30	17	34	16	18	2.9248	2
2	4	2	4	2	4	2	3	4	2	3	2	3	4	2	4	3	3	5	3	5	1	1	4	8	1000	2	2	1	63	16	30	17	34	16	18	2.9248	2
2	3	2	4	2	4	2	4	2	3	2	4	3	4	2	4	4	3	4	5	3	2	1	3	6	1600	2	2	1	57	17	31	16	34	15	18	3.1076	2
2	3	2	4	2	4	2	4	2	3	2	4	3	4	2	4	4	3	4	5	3	2	1	3	6	1600	2	2	1	57	17	31	16	34	15	18	3.1076	2
2	3	2	4	2	4	2	4	2	3	2	4	3	4	2	4	4	3	4	5	3	2	1	3	6	1600	2	2	1	57	17	31	16	34	15	18	3.1076	2
2	3	2	4	2	4	2	4	2	3	2	4	3	4	2	4	4	3	4	5	3	2	1	3	6	1600	2	2	1	57	17	31	16	34	15	18	3.1076	2
2	3	2	4	2	4	2	4	2	3	2	4	3	4	2	4	4	3	4	5	3	2	1	3	6	1600	2	2	1	57	17	31	16	34	15	18	3.1076	2
3	4	2	4	2	4	2	3	2	4	2	3	3	4	5	2	4	3	4	2	4	2	1	4	8	1800	2	1	1	56	18	33	15	35	13	14	21.2904	2
3	4	2	4	2	4	2	3	2	4	2	3	3	4	5	2	4	3	4	2	4	2	1	4	8	1800	2	1	1	56	18	33	15	35	13	14	21.2904	2
3	4	2	4	2	4	2	3	2	4	2	3	3	4	5	2	4	3	4	2	4	2	1	4	8	1800	2	1	1	56	18	33	15	35	13	14	21.2904	2
3	4	2	4	2	4	2	3	2	4	2	3	3	4	5	2	4	3	4	2	4	2	1	4	8	1800	2	1	1	56	18	33	15	35	13	14	21.2904	2
3	4	2	4	2	4	2	3	2	4	2	3	3	4	5	2	4	3	4	2	4	2	1	4	8	1800	2	1	1	56	18	33	15	35	13	14	21.2904	2
2	3	4	2	4	2	4	2	3	2	3	4	3	4	2	3	4	5	4	3	3	2	1	4	8	1000	2	1	1	63	16	30	16	35	15	15	18.9248	2
2	3	4	2	4	2	4	2	3	2	3	4	3	4	2	3	4	5	4	3	3	2	1	4	8	1000	2	1	1	63	16	30	16	35	15	15	18.9248	2
2	3	4	2	4	2	4	2	3	2	3	4	3	4	2	3	4	5	4	3	3	2	1	4	8	1000	2	1	1	63	16	30	16	35	15	15	18.9248	2
2	3	4	2	4	2	4	2	3	2	3	4	3	4	2	3	4	5	4	3	3	2	1	4	8	1000	2	1	1	63	16	30	16	35	15	15	18.9248	2
2	3	4	2	4	2	4	2	3	2	3	4	3	4	2	3	4	5	4	3	3	2	1	4	8	1000	2	1	1	63	16	30	16	35	15	15	18.9248	2
3	2	4	2	4	2	3	2	4	2	3	4	3	4	3	5	3	3	4	3	5	2	1	5	10	1800	2	2	2	55	18	31	16	35	15	15	21.2904	2
3	2	4	2	4	2	3	2	4	2	3	4	3	4	3	5	3	3	4	3	5	2	1	5	10	1800	2	2	2	55	18	31	16	35	15	15	21.2904	2
3	2	4	2	4	2	3	2	4	2	3	4	3	4	3	5	3	3	4	3	5	2	1	5	10	1800	2	2	2	55	18	31	16	35	15	15	21.2904	2
3	2	4	2	4	2	3	2	4	2	3	4	3	4	3	5	3	3	4	3	5	2	1	5	10	1800	2	2	2	55	18	31	16	35	15	15	21.2904	2
3	2	4	2	4	2	3	2	4	2	3	4	3	4	3	5	3	3	4	3	5	2	1	5	10	1800	2	2	2	55	18	31	16	35	15	15	21.2904	2
3	3	3	3	3	3	3	3	3	3	3	2	3	3	3	3	3	2	2	3	3	1	1	3	#NULL!	#NULL!	2	2	2	67	15	#NULL!	13	35	10	18	17.742	2
3	3	3	3	3	3	3	3	3	3	3	2	3	3	3	3	3	2	2	3	3	1	1	3	#NULL!	#NULL!	2	2	2	67	15	#NULL!	13	35	10	18	17.742	2
3	3	3	3	3	3	3	3	3	3	3	2	3	3	3	3	3	2	2	3	3	1	1	3	#NULL!	#NULL!	2	2	2	67	15	#NULL!	13	35	10	18	17.742	2
3	3	3	3	3	3	3	3	3	3	3	2	3	3	3	3	3	2	2	3	3	1	1	3	#NULL!	#NULL!	2	2	2	67	15	#NULL!	13	35	10	18	17.742	2
3	3	3	3	3	3	3	3	3	3	3	2	3	3	3	3	3	2	2	3	3	1	1	3	#NULL!	#NULL!	2	2	2	67	15	#NULL!	13	35	10	18	17.742	2
2	4	2	3	2	4	2	4	2	4	2	4	3	5	2	4	2	3	4	5	2	2	1	3	6	980	2	1	2	54	16	33	19	35	14	18	18.9248	2
2	4	2	3	2	4	2	4	2	4	2	4	3	5	2	4	2	3	4	5	2	2	1	3	6	980	2	1	2	54	16	33	19	35	14	18	18.9248	2
2	4	2	3	2	4	2	4	2	4	2	4	3	5	2	4	2	3	4	5	2	2	1	3	6	980	2	1	2	54	16	33	19	35	14	18	18.9248	2
2	4	2	3	2	4	2	4	2	4	2	4	3	5	2	4	2	3	4	5	2	2	1	3	6	980	2	1	2	54	16	33	19	35	14	18	18.9248	2
2	4	2	3	2	4	2	4	2	4	2	4	3	5	2	4	2	3	4	5	2	2	1	3	6	980	2	1	2	54	16	33	19	35	14	18	18.9248	2
3	3	3	3	2	3	3	3	3	3	3	3	3	4	4	4	3	4	2	4	4	2	1	4	20	2000	2	2	2	53	18	34	17	35	14	18	21.2904	2
3	3	3	3	2	3	3	3	3	3	3	3	3	4	4	4	3	4	2	4	4	2	1	4	20	2000	2	2	2	53	18	34	17	35	14	18	21.2904	2
3	3	3	3	2	3	3	3	3	3	3	3	3	4	4	4	3	4	2	4	4	2	1	4	20	2000	2	2	2	53	18	34	17	35	14	18	21.2904	2
3	3	3	3	2	3	3	3	3	3	3	3	3	4	4	4	3	4	2	4	4	2	1	4	20	2000	2	2	2	53	18	34	17	35	14	18	21.2904	2
3	3	3	3	2	3	3	3	3	3	3	3	3	4	4	4	3	4	2	4	4	2	1	4	20	2000	2	2	2	53	18	34	17	35	14	18	21.2904	2
3	4	3	3	3	3	2	3	3	3	3	2	3	3	3	3	3	3	2	4	4	2	1	4	9	1800	2	2	2	57	15	34	14	35	13	19	17.742	2
3	4	3	3	3	3	2	3	3	3	3	2	3	3	3	3	3	3	2	4	4	2	1	4	9	1800	2	2	2	57	15	34	14	35	13	19	17.742	2
3	4	3	3	3	3	2	3	3	3	3	2	3	3	3	3	3	3	2	4	4	2	1	4	9	1800	2	2	2	57	15	34	14	35	13	19	17.742	2
3	4	3	3	3	3	2	3	3	3	3	2	3	3	3	3	3	3	2	4	4	2	1	4	9	1800	2	2	2	57	15	34	14	35	13	19	17.742	2
3	4	3	3	3	3	2	3	3	3	3	2	3	3	3	3	3	3	2	4	4	2	1	4	9	1800	2	2	2	57	15	34	14	35	13	19	17.742	2
3	3	3	3	2	3	3	3	3	3	3	3	3	2	4	3	4	4	2	4	4	2	1	5	10	3500	2	2	1	51	16	33	9	35	14	19	18.9248	2
3	3	3	3	2	3	3	3	3	3	3	3	3	2	4	3	4	4	2	4	4	2	1	5	10	3500	2	2	1	51	16	33	9	35	14	19	18.9248	2
3	3	3	3	2	3	3	3	3	3	3	3	3	2	4	3	4	4	2	4	4	2	1	5	10	3500	2	2	1	51	16	33	9	35	14	19	18.9248	2
3	3	3	3	2	3	3	3	3	3	3	3	3	2	4	3	4	4	2	4	4	2	1	5	10	3500	2	2	1	51	16	33	9	35	14	19	18.9248	2
3	3	3	3	2	3	3	3	3	3	3	3	3	2	4	3	4	4	2	4	4	2	1	5	10	3500	2	2	1	51	16	33	9	35	14	19	18.9248	2
2	3	4	2	4	2	4	2	3	4	2	3	4	5	3	4	5	3	4	5	3	2	1	4	6	1600	2	1	1	53	21	34	19	35	15	19	24.8388	2
2	3	4	2	4	2	4	2	3	4	2	3	4	5	3	4	5	3	4	5	3	2	1	4	6	1600	2	1	1	53	21	34	19	35	15	19	24.8388	2
2	3	4	2	4	2	4	2	3	4	2	3	4	5	3	4	5	3	4	5	3	2	1	4	6	1600	2	1	1	53	21	34	19	35	15	19	24.8388	2
2	3	4	2	4	2	4	2	3	4	2	3	4	5	3	4	5	3	4	5	3	2	1	4	6	1600	2	1	1	53	21	34	19	35	15	19	24.8388	2
2	3	4	2	4	2	4	2	3	4	2	3	4	5	3	4	5	3	4	5	3	2	1	4	6	1600	2	1	1	53	21	34	19	35	15	19	24.8388	2
2	3	4	2	4	2	3	4	2	4	2	3	3	4	2	4	4	4	3	5	3	2	1	4	5	1500	1	1	2	56	17	32	20	35	15	21	20.1076	2
2	3	4	2	4	2	3	4	2	4	2	3	3	4	2	4	4	4	3	5	3	2	1	4	5	1500	1	1	2	56	17	32	20	35	15	21	20.1076	2
2	3	4	2	4	2	3	4	2	4	2	3	3	4	2	4	4	4	3	5	3	2	1	4	5	1500	1	1	2	56	17	32	20	35	15	21	20.1076	2
2	3	4	2	4	2	3	4	2	4	2	3	3	4	2	4	4	4	3	5	3	2	1	4	5	1500	1	1	2	56	17	32	20	35	15	21	20.1076	2
2	3	4	2	4	2	3	4	2	4	2	3	3	4	2	4	4	4	3	5	3	2	1	4	5	1500	1	1	2	56	17	32	20	35	15	21	20.1076	2
3	3	3	3	3	3	3	3	3	3	3	3	3	3	3	3	3	3	3	4	4	2	1	4	12	2500	2	2	2	52	15	31	15	36	14	15	32.742	2
3	3	3	3	3	3	3	3	3	3	3	3	3	3	3	3	3	3	3	4	4	2	1	4	12	2500	2	2	2	52	15	31	15	36	14	15	32.742	2
3	3	3	3	3	3	3	3	3	3	3	3	3	3	3	3	3	3	3	4	4	2	1	4	12	2500	2	2	2	52	15	31	15	36	14	15	32.742	2
3	3	3	3	3	3	3	3	3	3	3	3	3	3	3	3	3	3	3	4	4	2	1	4	12	2500	2	2	2	52	15	31	15	36	14	15	32.742	2
3	3	3	3	3	3	3	3	3	3	3	3	3	3	3	3	3	3	3	4	4	2	1	4	12	2500	2	2	2	52	15	31	15	36	14	15	32.742	2
3	4	2	3	4	2	4	2	3	4	2	3	2	3	4	2	4	3	5	3	5	2	2	5	9	1800	2	2	2	66	15	30	21	36	16	16	32.742	2
3	4	2	3	4	2	4	2	3	4	2	3	2	3	4	2	4	3	5	3	5	2	2	5	9	1800	2	2	2	66	15	30	21	36	16	16	32.742	2
3	4	2	3	4	2	4	2	3	4	2	3	2	3	4	2	4	3	5	3	5	2	2	5	9	1800	2	2	2	66	15	30	21	36	16	16	32.742	2
3	4	2	3	4	2	4	2	3	4	2	3	2	3	4	2	4	3	5	3	5	2	2	5	9	1800	2	2	2	66	15	30	21	36	16	16	32.742	2
3	4	2	3	4	2	4	2	3	4	2	3	2	3	4	2	4	3	5	3	5	2	2	5	9	1800	2	2	2	66	15	30	21	36	16	16	32.742	2
3	4	2	3	4	2	3	4	2	3	4	2	4	3	5	3	4	3	5	3	4	1	1	4	15	1500	2	2	1	53	19	31	17	36	15	16	41.4732	2
3	4	2	3	4	2	3	4	2	3	4	2	4	3	5	3	4	3	5	3	4	1	1	4	15	1500	2	2	1	53	19	31	17	36	15	16	41.4732	2
3	4	2	3	4	2	3	4	2	3	4	2	4	3	5	3	4	3	5	3	4	1	1	4	15	1500	2	2	1	53	19	31	17	36	15	16	41.4732	2
3	4	2	3	4	2	3	4	2	3	4	2	4	3	5	3	4	3	5	3	4	1	1	4	15	1500	2	2	1	53	19	31	17	36	15	16	41.4732	2
3	4	2	3	4	2	3	4	2	3	4	2	4	3	5	3	4	3	5	3	4	1	1	4	15	1500	2	2	1	53	19	31	17	36	15	16	41.4732	2
3	4	3	4	2	3	2	3	3	3	3	3	3	3	4	3	4	3	3	4	3	2	1	3	6	850	2	1	2	56	17	31	17	36	13	17	37.1076	2
3	4	3	4	2	3	2	3	3	3	3	3	3	3	4	3	4	3	3	4	3	2	1	3	6	850	2	1	2	56	17	31	17	36	13	17	37.1076	2
3	4	3	4	2	3	2	3	3	3	3	3	3	3	4	3	4	3	3	4	3	2	1	3	6	850	2	1	2	56	17	31	17	36	13	17	37.1076	2
3	4	3	4	2	3	2	3	3	3	3	3	3	3	4	3	4	3	3	4	3	2	1	3	6	850	2	1	2	56	17	31	17	36	13	17	37.1076	2
3	4	3	4	2	3	2	3	3	3	3	3	3	3	4	3	4	3	3	4	3	2	1	3	6	850	2	1	2	56	17	31	17	36	13	17	37.1076	2
2	4	3	2	4	2	3	4	2	3	4	3	3	4	5	3	4	3	5	3	4	1	2	#NULL!	10	450	2	1	1	63	19	30	15	36	15	17	41.4732	2
2	4	3	2	4	2	3	4	2	3	4	3	3	4	5	3	4	3	5	3	4	1	2	#NULL!	10	450	2	1	1	63	19	30	15	36	15	17	41.4732	2
2	4	3	2	4	2	3	4	2	3	4	3	3	4	5	3	4	3	5	3	4	1	2	#NULL!	10	450	2	1	1	63	19	30	15	36	15	17	41.4732	2
2	4	3	2	4	2	3	4	2	3	4	3	3	4	5	3	4	3	5	3	4	1	2	#NULL!	10	450	2	1	1	63	19	30	15	36	15	17	41.4732	2
2	4	3	2	4	2	3	4	2	3	4	3	3	4	5	3	4	3	5	3	4	1	2	#NULL!	10	450	2	1	1	63	19	30	15	36	15	17	41.4732	2
3	4	2	4	2	4	2	4	2	4	2	3	3	4	2	4	3	3	5	3	5	2	1	5	10	2500	2	1	1	59	16	29	19	36	16	18	34.9248	2
3	4	2	4	2	4	2	4	2	4	2	3	3	4	2	4	3	3	5	3	5	2	1	5	10	2500	2	1	1	59	16	29	19	36	16	18	34.9248	2
3	4	2	4	2	4	2	4	2	4	2	3	3	4	2	4	3	3	5	3	5	2	1	5	10	2500	2	1	1	59	16	29	19	36	16	18	34.9248	2
3	4	2	4	2	4	2	4	2	4	2	3	3	4	2	4	3	3	5	3	5	2	1	5	10	2500	2	1	1	59	16	29	19	36	16	18	34.9248	2
3	4	2	4	2	4	2	4	2	4	2	3	3	4	2	4	3	3	5	3	5	2	1	5	10	2500	2	1	1	59	16	29	19	36	16	18	34.9248	2
3	4	2	3	4	2	4	2	3	2	3	4	3	4	2	4	2	4	5	3	5	2	1	4	5	1600	2	1	1	51	15	33	19	36	17	19	32.742	2
3	4	2	3	4	2	4	2	3	2	3	4	3	4	2	4	2	4	5	3	5	2	1	4	5	1600	2	1	1	51	15	33	19	36	17	19	32.742	2
3	4	2	3	4	2	4	2	3	2	3	4	3	4	2	4	2	4	5	3	5	2	1	4	5	1600	2	1	1	51	15	33	19	36	17	19	32.742	2
3	4	2	3	4	2	4	2	3	2	3	4	3	4	2	4	2	4	5	3	5	2	1	4	5	1600	2	1	1	51	15	33	19	36	17	19	32.742	2
3	4	2	3	4	2	4	2	3	2	3	4	3	4	2	4	2	4	5	3	5	2	1	4	5	1600	2	1	1	51	15	33	19	36	17	19	32.742	2
3	3	3	3	3	3	3	3	3	3	3	3	4	3	4	3	4	4	4	4	3	2	1	5	15	3090	1	2	2	50	18	36	17	36	15	19	39.2904	2
3	3	3	3	3	3	3	3	3	3	3	3	4	3	4	3	4	4	4	4	3	2	1	5	15	3090	1	2	2	50	18	36	17	36	15	19	39.2904	2
3	3	3	3	3	3	3	3	3	3	3	3	4	3	4	3	4	4	4	4	3	2	1	5	15	3090	1	2	2	50	18	36	17	36	15	19	39.2904	2
3	3	3	3	3	3	3	3	3	3	3	3	4	3	4	3	4	4	4	4	3	2	1	5	15	3090	1	2	2	50	18	36	17	36	15	19	39.2904	2
3	3	3	3	3	3	3	3	3	3	3	3	4	3	4	3	4	4	4	4	3	2	1	5	15	3090	1	2	2	50	18	36	17	36	15	19	39.2904	2
2	3	4	2	4	2	3	4	2	3	4	3	3	4	5	3	4	3	4	3	4	2	1	4	4	850	2	1	1	57	19	34	21	36	14	19	41.4732	2
2	3	4	2	4	2	3	4	2	3	4	3	3	4	5	3	4	3	4	3	4	2	1	4	4	850	2	1	1	57	19	34	21	36	14	19	41.4732	2
2	3	4	2	4	2	3	4	2	3	4	3	3	4	5	3	4	3	4	3	4	2	1	4	4	850	2	1	1	57	19	34	21	36	14	19	41.4732	2
2	3	4	2	4	2	3	4	2	3	4	3	3	4	5	3	4	3	4	3	4	2	1	4	4	850	2	1	1	57	19	34	21	36	14	19	41.4732	2
2	3	4	2	4	2	3	4	2	3	4	3	3	4	5	3	4	3	4	3	4	2	1	4	4	850	2	1	1	57	19	34	21	36	14	19	41.4732	2
3	3	3	3	3	3	3	3	3	3	3	3	4	4	4	4	4	4	3	4	4	2	1	3	13	1950	2	2	2	52	20	34	19	36	15	20	43.656	2
3	3	3	3	3	3	3	3	3	3	3	3	4	4	4	4	4	4	3	4	4	2	1	3	13	1950	2	2	2	52	20	34	19	36	15	20	43.656	2
3	3	3	3	3	3	3	3	3	3	3	3	4	4	4	4	4	4	3	4	4	2	1	3	13	1950	2	2	2	52	20	34	19	36	15	20	43.656	2
3	3	3	3	3	3	3	3	3	3	3	3	4	4	4	4	4	4	3	4	4	2	1	3	13	1950	2	2	2	52	20	34	19	36	15	20	43.656	2
3	3	3	3	3	3	3	3	3	3	3	3	4	4	4	4	4	4	3	4	4	2	1	3	13	1950	2	2	2	52	20	34	19	36	15	20	43.656	2
3	2	3	3	3	3	3	4	3	3	4	3	3	3	3	3	3	4	2	4	4	2	1	4	5	25000	2	2	2	50	15	36	17	37	14	20	47.742	2
3	2	3	3	3	3	3	4	3	3	4	3	3	3	3	3	3	4	2	4	4	2	1	4	5	2500	2	2	2	50	15	36	17	37	14	20	47.742	2
3	2	3	3	3	3	3	4	3	3	4	3	3	3	3	3	3	4	2	4	4	2	1	4	5	25000	2	2	2	50	15	36	17	37	14	20	47.742	2
3	2	3	3	3	3	3	4	3	3	4	3	3	3	3	3	3	4	2	4	4	2	1	4	5	25000	2	2	2	50	15	36	17	37	14	20	47.742	2
3	2	3	3	3	3	3	4	3	3	4	3	3	3	3	3	3	4	2	4	4	2	1	4	5	2500	2	2	2	50	15	36	17	37	14	20	47.742	2
3	2	4	2	4	2	4	3	4	3	4	3	4	3	5	2	4	3	4	3	5	1	1	4	14	1000	1	2	2	56	18	33	17	38	15	19	75.2904	2
3	2	4	2	4	2	4	3	4	3	4	3	4	3	5	2	4	3	4	3	5	1	1	4	14	1000	1	2	2	56	18	33	17	38	15	19	75.2904	2
3	2	4	2	4	2	4	3	4	3	4	3	4	3	5	2	4	3	4	3	5	1	1	4	14	1000	1	2	2	56	18	33	17	38	15	19	75.2904	2
3	2	4	2	4	2	4	3	4	3	4	3	4	3	5	2	4	3	4	3	5	1	1	4	14	1000	1	2	2	56	18	33	17	38	15	19	75.2904	2
3	2	4	2	4	2	4	3	4	3	4	3	4	3	5	2	4	3	4	3	5	1	1	4	14	1000	1	2	2	56	18	33	17	38	15	19	75.2904	2
3	4	4	3	3	3	3	3	3	3	3	3	4	2	3	2	2	4	4	4	4	2	1	3	12	1000	2	1	2	62	13	42	20	38	16	23	54.3764	2
3	4	4	3	3	3	3	3	3	3	3	3	4	2	3	2	2	4	4	4	4	2	1	3	12	1000	2	1	2	62	13	42	20	38	16	23	54.3764	2
3	4	4	3	3	3	3	3	3	3	3	3	4	2	3	2	2	4	4	4	4	2	1	3	12	1000	2	1	2	62	13	42	20	38	16	23	54.3764	2
3	4	4	3	3	3	3	3	3	3	3	3	4	2	3	2	2	4	4	4	4	2	1	3	12	1000	2	1	2	62	13	42	20	38	16	23	54.3764	2
3	4	4	3	3	3	3	3	3	3	3	3	4	2	3	2	2	4	4	4	4	2	1	3	12	1000	2	1	2	62	13	42	20	38	16	23	54.3764	2
3	3	4	4	4	3	3	3	3	3	3	3	4	4	4	2	4	2	2	4	4	2	1	4	15	1800	2	2	2	52	18	34	18	39	12	19	93.2904	2
3	3	4	4	4	3	3	3	3	3	3	3	4	4	4	2	4	2	2	4	4	2	1	4	15	1800	2	2	2	52	18	34	18	39	12	19	93.2904	2
3	3	4	4	4	3	3	3	3	3	3	3	4	4	4	2	4	2	2	4	4	2	1	4	15	1800	2	2	2	52	18	34	18	39	12	19	93.2904	2
3	3	4	4	4	3	3	3	3	3	3	3	4	4	4	2	4	2	2	4	4	2	1	4	15	1800	2	2	2	52	18	34	18	39	12	19	93.2904	2
3	3	4	4	4	3	3	3	3	3	3	3	4	4	4	2	4	2	2	4	4	2	1	4	15	1800	2	2	2	52	18	34	18	39	12	19	93.2904	2
3	3	3	3	3	3	4	4	4	3	3	3	3	3	3	3	3	4	4	4	4	2	1	3	12	1600	1	2	2	53	15	36	10	39	16	20	77.742	2
3	3	3	3	3	3	4	4	4	3	3	3	3	3	3	3	3	4	4	4	4	2	1	3	12	1600	1	2	2	53	15	36	10	39	16	20	77.742	2
3	3	3	3	3	3	4	4	4	3	3	3	3	3	3	3	3	4	4	4	4	2	1	3	12	1600	1	2	2	53	15	36	10	39	16	20	77.742	2
3	3	3	3	3	3	4	4	4	3	3	3	3	3	3	3	3	4	4	4	4	2	1	3	12	1600	1	2	2	53	15	36	10	39	16	20	77.742	2
3	3	3	3	3	3	4	4	4	3	3	3	3	3	3	3	3	4	4	4	4	2	1	3	12	1600	1	2	2	53	15	36	10	39	16	20	77.742	2
3	3	3	3	3	3	4	4	4	3	3	4	3	3	3	3	3	4	2	4	4	2	1	4	12	1750	2	2	2	54	15	36	17	40	14	20	92.742	2
3	3	3	3	3	3	4	4	4	3	3	4	3	3	3	3	3	4	2	4	4	2	1	4	12	1750	2	2	2	54	15	36	17	40	14	20	92.742	2
3	3	3	3	3	3	4	4	4	3	3	4	3	3	3	3	3	4	2	4	4	2	1	4	12	1750	2	2	2	54	15	36	17	40	14	20	92.742	2
3	3	3	3	3	3	4	4	4	3	3	4	3	3	3	3	3	4	2	4	4	2	1	4	12	1750	2	2	2	54	15	36	17	40	14	20	92.742	2
3	3	3	3	3	3	4	4	4	3	3	4	3	3	3	3	3	4	2	4	4	2	1	4	12	1750	2	2	2	54	15	36	17	40	14	20	92.742	2
3	4	3	3	3	4	3	4	3	3	4	4	3	4	4	4	4	3	3	4	4	2	2	4	15	2000	2	2	2	53	19	35	17	41	14	19	136.473	2
3	4	3	3	3	4	3	4	3	3	4	4	3	4	4	4	4	3	3	4	4	2	2	4	15	2000	2	2	2	53	19	35	17	41	14	19	136.473	2
3	4	3	3	3	4	3	4	3	3	4	4	3	4	4	4	4	3	3	4	4	2	2	4	15	2000	2	2	2	53	19	35	17	41	14	19	136.473	2
3	4	3	3	3	4	3	4	3	3	4	4	3	4	4	4	4	3	3	4	4	2	2	4	15	2000	2	2	2	53	19	35	17	41	14	19	136.473	2
3	4	3	3	3	4	3	4	3	3	4	4	3	4	4	4	4	3	3	4	4	2	2	4	15	2000	2	2	2	53	19	35	17	41	14	19	136.473	2
3	3	3	3	4	3	3	4	4	4	4	3	3	3	3	3	3	2	2	4	4	2	1	5	12	1200	1	2	2	52	15	36	21	41	12	20	107.742	2
3	3	3	3	4	3	3	4	4	4	4	3	3	3	3	3	3	2	2	4	4	2	1	5	12	1200	1	2	2	52	15	36	21	41	12	20	107.742	2
3	3	3	3	4	3	3	4	4	4	4	3	3	3	3	3	3	2	2	4	4	2	1	5	12	1200	1	2	2	52	15	36	21	41	12	20	107.742	2
3	3	3	3	4	3	3	4	4	4	4	3	3	3	3	3	3	2	2	4	4	2	1	5	12	1200	1	2	2	52	15	36	21	41	12	20	107.742	2
3	3	3	3	4	3	3	4	4	4	4	3	3	3	3	3	3	2	2	4	4	2	1	5	12	1200	1	2	2	52	15	36	21	41	12	20	107.742	2
3	3	3	4	4	3	3	3	4	4	4	4	4	4	4	5	5	4	2	4	4	2	1	4	25	1500	1	2	2	56	22	32	19	42	14	20	180.022	2
3	3	3	4	4	3	3	3	4	4	4	4	4	4	4	5	5	4	2	4	4	2	1	4	25	1500	1	2	2	56	22	32	19	42	14	20	180.022	2
3	3	3	4	4	3	3	3	4	4	4	4	4	4	4	5	5	4	2	4	4	2	1	4	25	1500	1	2	2	56	22	32	19	42	14	20	180.022	2
3	3	3	4	4	3	3	3	4	4	4	4	4	4	4	5	5	4	2	4	4	2	1	4	25	1500	1	2	2	56	22	32	19	42	14	20	180.022	2
3	3	3	4	4	3	3	3	4	4	4	4	4	4	4	5	5	4	2	4	4	2	1	4	25	1500	1	2	2	56	22	32	19	42	14	20	180.022	2
3	4	4	4	3	3	3	3	3	4	4	4	4	4	5	4	4	4	4	4	4	2	1	5	15	2050	1	2	2	53	21	38	23	42	16	22	171.839	2
3	4	4	4	3	3	3	3	3	4	4	4	4	4	5	4	4	4	4	4	4	2	1	5	15	2050	1	2	2	53	21	38	23	42	16	22	171.839	2
3	4	4	4	3	3	3	3	3	4	4	4	4	4	5	4	4	4	4	4	4	2	1	5	15	2050	1	2	2	53	21	38	23	42	16	22	171.839	2
3	4	4	4	3	3	3	3	3	4	4	4	4	4	5	4	4	4	4	4	4	2	1	5	15	2050	1	2	2	53	21	38	23	42	16	22	171.839	2
3	4	4	4	3	3	3	3	3	4	4	4	4	4	5	4	4	4	4	4	4	2	1	5	15	2050	1	2	2	53	21	38	23	42	16	22	171.839	2
4	4	3	4	4	4	4	3	3	3	4	3	2	2	4	3	3	5	4	4	5	2	1	3	7	1600	1	2	2	52	14	40	19	43	18	20	128.559	2
4	4	3	4	4	4	4	3	3	3	4	3	2	2	4	3	3	5	4	4	5	2	1	3	7	1600	1	2	2	52	14	40	19	43	18	20	128.559	2
4	4	3	4	4	4	4	3	3	3	4	3	2	2	4	3	3	5	4	4	5	2	1	3	7	1600	1	2	2	52	14	40	19	43	18	20	128.559	2
4	4	3	4	4	4	4	3	3	3	4	3	2	2	4	3	3	5	4	4	5	2	1	3	7	1600	1	2	2	52	14	40	19	43	18	20	128.559	2
4	4	3	4	4	4	4	3	3	3	4	3	2	2	4	3	3	5	4	4	5	2	1	3	7	1600	1	2	2	52	14	40	19	43	18	20	128.559	2
3	3	3	4	4	4	4	4	4	4	3	3	3	3	3	3	3	5	5	4	4	2	1	3	10	2020	2	2	2	54	15	39	24	43	18	21	137.742	2
3	3	3	4	4	4	4	4	4	4	3	3	3	3	3	3	3	5	5	4	4	2	1	3	10	2020	2	2	2	54	15	39	24	43	18	21	137.742	2
3	3	3	4	4	4	4	4	4	4	3	3	3	3	3	3	3	5	5	4	4	2	1	3	10	2020	2	2	2	54	15	39	24	43	18	21	137.742	2
3	3	3	4	4	4	4	4	4	4	3	3	3	3	3	3	3	5	5	4	4	2	1	3	10	2020	2	2	2	54	15	39	24	43	18	21	137.742	2
3	3	3	4	4	4	4	4	4	4	3	3	3	3	3	3	3	5	5	4	4	2	1	3	10	2020	2	2	2	54	15	39	24	43	18	21	137.742	2
4	4	4	4	4	4	3	3	4	3	4	3	4	5	4	4	4	2	2	4	4	1	2	5	5	2200	2	1	2	54	21	44	15	44	12	20	213.839	2
4	4	4	4	4	4	3	3	4	3	4	3	4	5	4	4	4	2	2	4	4	1	2	5	5	2200	2	1	2	54	21	44	15	44	12	20	213.839	2
4	4	4	4	4	4	3	3	4	3	4	3	4	5	4	4	4	2	2	4	4	1	2	5	5	2200	2	1	2	54	21	44	15	44	12	20	213.839	2
4	4	4	4	4	4	3	3	4	3	4	3	4	5	4	4	4	2	2	4	4	1	2	5	5	2200	2	1	2	54	21	44	15	44	12	20	213.839	2
4	4	4	4	4	4	3	3	4	3	4	3	4	5	4	4	4	2	2	4	4	1	2	5	5	2200	2	1	2	54	21	44	15	44	12	20	213.839	2
3	3	3	4	4	4	4	4	4	4	4	3	2	2	4	2	2	2	2	4	4	2	1	2	15	1000	2	1	1	68	12	41	10	44	12	21	122.194	2
3	3	3	4	4	4	4	4	4	4	4	3	2	2	4	2	2	2	2	4	4	2	1	2	15	1000	2	1	1	68	12	41	10	44	12	21	122.194	2
3	3	3	4	4	4	4	4	4	4	4	3	2	2	4	2	2	2	2	4	4	2	1	2	15	1000	2	1	1	68	12	41	10	44	12	21	122.194	2
3	3	3	4	4	4	4	4	4	4	4	3	2	2	4	2	2	2	2	4	4	2	1	2	15	1000	2	1	1	68	12	41	10	44	12	21	122.194	2
3	3	3	4	4	4	4	4	4	4	4	3	2	2	4	2	2	2	2	4	4	2	1	2	15	1000	2	1	1	68	12	41	10	44	12	21	122.194	2
3	4	4	4	4	4	4	4	4	4	4	4	3	2	3	2	3	4	3	4	4	2	1	3	12	900	1	1	1	64	13	40	15	47	15	18	171.376	2
3	4	4	4	4	4	4	4	4	4	4	4	3	2	3	2	3	4	3	4	4	2	1	3	12	900	1	1	1	64	13	40	15	47	15	18	171.376	2
3	4	4	4	4	4	4	4	4	4	4	4	3	2	3	2	3	4	3	4	4	2	1	3	12	900	1	1	1	64	13	40	15	47	15	18	171.376	2
3	4	4	4	4	4	4	4	4	4	4	4	3	2	3	2	3	4	3	4	4	2	1	3	12	900	1	1	1	64	13	40	15	47	15	18	171.376	2
3	4	4	4	4	4	4	4	4	4	4	4	3	2	3	2	3	4	3	4	4	2	1	3	12	900	1	1	1	64	13	40	15	47	15	18	171.376	2
4	4	4	4	4	4	4	4	4	4	4	4	4	4	4	4	4	2	2	3	4	1	2	4	#NULL!	#NULL!	2	2	2	73	20	29	13	48	11	18	283.656	2
4	4	4	4	4	4	4	4	4	4	4	4	4	4	4	4	4	2	2	3	4	1	2	4	#NULL!	#NULL!	2	2	2	73	20	29	13	48	11	18	283.656	2
4	4	4	4	4	4	4	4	4	4	4	4	4	4	4	4	4	2	2	3	4	1	2	4	#NULL!	#NULL!	2	2	2	73	20	29	13	48	11	18	283.656	2
4	4	4	4	4	4	4	4	4	4	4	4	4	4	4	4	4	2	2	3	4	1	2	4	#NULL!	#NULL!	2	2	2	73	20	29	13	48	11	18	283.656	2
4	4	4	4	4	4	4	4	4	4	4	4	4	4	4	4	4	2	2	3	4	1	2	4	#NULL!	#NULL!	2	2	2	73	20	29	13	48	11	18	283.656	2
4	4	4	4	4	4	4	4	4	4	4	4	3	3	3	3	3	2	2	4	4	1	2	5	#NULL!	#NULL!	2	1	2	75	15	36	12	48	12	21	212.742	2
4	4	4	4	4	4	4	4	4	4	4	4	3	3	3	3	3	2	2	4	4	1	2	5	#NULL!	#NULL!	2	1	2	75	15	36	12	48	12	21	212.742	2
4	4	4	4	4	4	4	4	4	4	4	4	3	3	3	3	3	2	2	4	4	1	2	5	#NULL!	#NULL!	2	1	2	75	15	36	12	48	12	21	212.742	2
4	4	4	4	4	4	4	4	4	4	4	4	3	3	3	3	3	2	2	4	4	1	2	5	#NULL!	#NULL!	2	1	2	75	15	36	12	48	12	21	212.742	2
4	4	4	4	4	4	4	4	4	4	4	4	3	3	3	3	3	2	2	4	4	1	2	5	#NULL!	#NULL!	2	1	2	75	15	36	12	48	12	21	212.742	2
